# Supplementary material for: N′-[(E)-2,6-Dichloro­benzyl­idene]pyrazine-2-carbohydrazide
Source: Acta Crystallogr Sect E Struct Rep Online. 2009 Dec 16;66(Pt 1):o178–9. doi: 10.1107/S1600536809053343 (PMC2980250; doi:10.1107/S1600536809053343)
Supplement: Supplementary file 2 [file e-66-0o178-Isup2.hkl]

#
# h,k,l, Fc-squared, Fo-squared, sigma(Fo-squared) and status flag
#
data_I
_shelx_title ' pptb6 in P21/n'
_shelx_refln_list_code          4
_shelx_F_calc_maximum      194.01
_exptl_crystal_F_000       600.00
_reflns_d_resolution_high  0.8410
 
loop_
 _symmetry_equiv_pos_as_xyz
 'x, y, z'
 'x+1/2, -y+1/2, z+1/2'
 '-x, -y, -z'
 '-x-1/2, y-1/2, -z-1/2'
 
_cell_length_a     6.9325
_cell_length_b    24.5997
_cell_length_c     7.6136
_cell_angle_alpha  90.000
_cell_angle_beta  111.709
_cell_angle_gamma  90.000
 
_shelx_F_squared_multiplier     1.000
 
loop_
 _refln_index_h
 _refln_index_k
 _refln_index_l
 _refln_F_squared_calc
 _refln_F_squared_meas
 _refln_F_squared_sigma
 _refln_observed_status
   4   0   0     3401.31     3586.54    120.75 o
   6   0   0       14.51      100.87     20.50 o
   1   1   0       10.30        9.66      0.93 o
   2   1   0    21492.25    21021.37    398.87 o
   3   1   0       26.12       18.46      2.37 o
   4   1   0     3276.43     3429.27     84.86 o
   5   1   0      115.57      124.39      6.35 o
   6   1   0      157.85      136.03      7.09 o
   7   1   0      150.10      184.38     19.34 o
   1   2   0     2804.82     2751.28     66.11 o
   2   2   0     1702.19     1788.86     34.97 o
   3   2   0      112.19      110.39      4.26 o
   4   2   0     3032.50     3027.15     73.07 o
   5   2   0      506.98      517.03     14.23 o
   6   2   0      876.65      872.03     31.07 o
   7   2   0        7.68       15.62      6.79 o
   1   3   0       64.76       65.89      4.21 o
   2   3   0     2366.02     2358.79     50.94 o
   3   3   0     2168.76     2072.70     42.52 o
   4   3   0      196.76      192.10      6.52 o
   5   3   0       42.55       78.90     17.34 o
   6   3   0       11.61       34.90      6.57 o
   7   3   0       90.32       87.19     13.54 o
   0   4   0      290.50      315.91      9.66 o
   1   4   0     4973.47     4784.05    131.24 o
   2   4   0      258.99      284.40      7.20 o
   3   4   0     1864.07     1856.32     39.95 o
   4   4   0      184.32      207.11      9.80 o
   5   4   0     1777.70     1770.48     50.50 o
   6   4   0       29.17       31.07      5.03 o
   7   4   0        8.15       10.29      5.66 o
   1   5   0       88.17      103.02      5.47 o
   2   5   0     1150.86     1160.52     31.83 o
   3   5   0      268.32      235.32      7.71 o
   4   5   0      409.22      393.26     13.25 o
   5   5   0      295.75      314.52     12.46 o
   6   5   0      285.41      276.44     15.65 o
   7   5   0      578.14      538.94     43.02 o
   0   6   0     1476.34     1555.01     40.99 o
   1   6   0    10637.04     9936.51    243.82 o
   2   6   0      169.09      185.78      6.34 o
   3   6   0     1929.86     1936.05     45.90 o
   4   6   0      136.52      129.58      7.97 o
   5   6   0       11.69        9.84      4.10 o
   6   6   0        1.12       16.67      9.93 o
   7   6   0       63.94       49.43      6.70 o
   1   7   0       36.90       37.06      3.41 o
   2   7   0      557.14      563.70     18.30 o
   3   7   0      308.30      268.30      8.60 o
   4   7   0      651.33      618.47     18.19 o
   5   7   0       31.86       51.01     12.01 o
   6   7   0      601.62      615.87     29.25 o
   7   7   0      208.56      222.42     20.57 o
   0   8   0    10589.68    11859.94    315.22 o
   1   8   0     3860.18     3735.93     92.16 o
   2   8   0       97.53       93.58      4.87 o
   3   8   0     2517.27     2500.86     73.31 o
   4   8   0      391.63      416.76     19.75 o
   5   8   0     1179.63     1208.14     39.35 o
   6   8   0       75.89       76.47      6.32 o
   7   8   0      372.54      316.51     25.17 o
   1   9   0      535.76      552.66     15.35 o
   2   9   0     5913.46     5859.44    171.15 o
   3   9   0      754.66      746.44     23.21 o
   4   9   0      464.02      473.64     15.66 o
   5   9   0      682.06      715.92     39.06 o
   6   9   0       21.39       31.50      8.04 o
   7   9   0      211.18      232.99     20.10 o
   0  10   0     3649.20     4201.65    113.93 o
   1  10   0     3994.58     4150.76     99.62 o
   2  10   0      131.43      149.15      7.59 o
   3  10   0     1367.29     1391.17     39.31 o
   4  10   0     1581.39     1589.27     47.81 o
   5  10   0      711.90      671.61     24.37 o
   6  10   0      437.59      443.58     25.50 o
   7  10   0        9.49       16.70      5.61 o
   1  11   0        3.55        9.38      2.62 o
   2  11   0     3036.94     3141.72     96.08 o
   3  11   0      722.51      633.44     24.07 o
   4  11   0      443.70      375.99     25.18 o
   5  11   0        1.09       29.51      7.30 o
   6  11   0       52.66       44.83      7.37 o
   7  11   0      119.76      159.37     21.87 o
   0  12   0     4368.97     4725.05    219.30 o
   1  12   0      335.70      346.10     12.29 o
   2  12   0      942.02      972.69     36.25 o
   3  12   0      398.65      400.60     22.99 o
   4  12   0      112.75      105.85      6.86 o
   5  12   0      798.53      820.74     33.56 o
   6  12   0      204.16      185.54     27.42 o
   1  13   0       13.17       10.93      3.05 o
   2  13   0        0.13        1.67      6.67 o
   3  13   0       69.75       73.07     10.13 o
   4  13   0        3.44       -0.70      3.84 o
   5  13   0      429.40      426.95     22.90 o
   6  13   0      217.65      241.84     40.90 o
   0  14   0     4486.26     4941.44    233.41 o
   1  14   0      891.11      844.48     26.87 o
   2  14   0     1344.84     1283.40    114.31 o
   3  14   0        3.67       13.31      5.20 o
   4  14   0      605.76      631.86     24.20 o
   5  14   0      402.15      371.91     22.95 o
   6  14   0       99.90      125.66     13.93 o
   1  15   0      165.84      171.27      8.95 o
   2  15   0      213.30      250.25     14.22 o
   3  15   0      688.46      733.63     31.58 o
   4  15   0       51.85       54.85      6.38 o
   5  15   0        8.60        5.07      3.72 o
   6  15   0        1.92       14.25     11.35 o
   0  16   0      423.85      404.32     33.81 o
   1  16   0       10.37       23.94      4.80 o
   2  16   0      302.06      284.96     16.96 o
   3  16   0      249.51      217.37     13.90 o
   4  16   0      541.00      473.30     31.34 o
   5  16   0      243.33      266.39     13.72 o
   6  16   0      206.03      207.66     37.15 o
   1  17   0       91.99       79.25      5.82 o
   2  17   0     2218.93     1999.00     83.63 o
   3  17   0       54.09       76.54     20.17 o
   4  17   0      559.80      617.64     24.37 o
   5  17   0        9.01       52.93     12.24 o
   6  17   0       66.24       76.36     12.35 o
   0  18   0     1381.86     1393.69     78.25 o
   1  18   0      301.12      272.71     14.02 o
   2  18   0        0.15       -3.80      6.95 o
   3  18   0       64.95       85.01     12.11 o
   4  18   0      412.07      410.57     18.55 o
   5  18   0       50.21       52.91      9.10 o
   6  18   0      157.72      117.74     19.13 o
   1  19   0       49.13       32.72      6.70 o
   2  19   0      359.57      340.85     16.97 o
   3  19   0      743.40      717.13     43.94 o
   4  19   0        5.77       34.82      8.31 o
   5  19   0       61.62       87.86     10.09 o
   0  20   0      598.89      679.57     57.59 o
   1  20   0     1439.60     1489.17     59.27 o
   2  20   0       36.82       38.24      5.62 o
   3  20   0      102.25       83.58      9.96 o
   4  20   0      264.27      244.93     13.65 o
   5  20   0      355.23      305.00     27.03 o
   1  21   0       32.40       41.80      9.58 o
   2  21   0      161.75      163.47     15.84 o
   3  21   0      274.17      264.63     16.02 o
   4  21   0      106.13      116.96     11.61 o
   5  21   0       70.16       67.75      8.23 o
   0  22   0       74.05       81.32     16.96 o
   1  22   0      181.71      116.78     33.94 o
   2  22   0      211.80      159.60     10.30 o
   3  22   0       48.73       87.73     17.06 o
   4  22   0       26.70       23.17      8.03 o
   5  22   0      304.23      307.18     21.55 o
   1  23   0      186.67      141.52     16.66 o
   2  23   0       75.55       61.59     13.44 o
   3  23   0      651.42      589.42     36.25 o
   4  23   0      495.69      477.31     30.71 o
   0  24   0      698.26      761.24     63.90 o
   1  24   0      308.06      316.85     29.05 o
   2  24   0     1145.96     1082.73     49.83 o
   3  24   0        0.59       -2.90     16.52 o
   4  24   0      177.22      138.86     13.89 o
   1  25   0       57.27       58.33     12.47 o
   2  25   0       70.44       81.94     12.47 o
   3  25   0       36.00       39.32      8.92 o
   0  26   0     1129.73     1043.40     91.36 o
   1  26   0      198.87      223.39     20.12 o
   2  26   0      233.38      243.19     30.72 o
   3  26   0        1.92        4.07     11.91 o
   1  27   0       31.85       23.47     12.21 o
   2  27   0      142.78      156.29     18.17 o
   0  28   0      513.24      588.06     49.70 o
   1  28   0       91.81       88.31     11.12 o
   2  28   0      130.41      140.37     14.26 o
   1  29   0       19.31       12.08     16.78 o
  -7   0   1       15.61       43.52     16.98 o
  -5   0   1     1034.58     1043.71     46.59 o
  -3   0   1      626.66      581.15     16.36 o
  -1   0   1       70.05       65.15      2.41 o
   1   0   1     1327.36     1362.70     51.78 o
   3   0   1     2531.59     2473.82     76.60 o
   5   0   1       31.61       58.64     14.54 o
   7   0   1       33.46       62.86     23.01 o
  -7   1   1       24.86       26.14     10.34 o
  -6   1   1      651.71      663.89     20.56 o
  -5   1   1       14.30       10.79      2.68 o
  -4   1   1     1985.42     2034.05     43.45 o
  -3   1   1      237.70      253.85      5.90 o
  -2   1   1      280.03      268.95      6.54 o
  -1   1   1      124.77      136.43      2.67 o
   0   1   1      120.66      134.46      5.37 o
   1   1   1      232.57      280.49      7.05 o
   2   1   1      305.37      258.10      8.15 o
   3   1   1      838.40      727.34     15.98 o
   4   1   1      153.91      136.50      6.33 o
   5   1   1      237.65      239.47     11.91 o
   6   1   1       71.58       79.98      6.54 o
   7   1   1       61.75       63.73      8.28 o
  -7   2   1      924.84      926.36     37.68 o
  -6   2   1      823.19      793.70     27.67 o
  -5   2   1     1069.76     1092.28     26.84 o
  -4   2   1     9039.34     9429.19    201.55 o
  -3   2   1     2713.13     2785.75     51.65 o
  -2   2   1    37639.50    37891.40   1217.73 o
  -1   2   1     1199.44     1124.35     21.34 o
   0   2   1     8347.31     8275.42    380.98 o
   1   2   1        4.06       -0.79      1.66 o
   2   2   1      158.95      199.45      5.38 o
   3   2   1       19.62       19.60      2.15 o
   4   2   1        9.82       14.93      2.66 o
   5   2   1      855.38      873.32     26.95 o
   6   2   1       15.30       26.59      6.04 o
   7   2   1      177.15      242.23     18.48 o
  -7   3   1        5.78        2.10      3.99 o
  -6   3   1     2159.40     2136.43     63.34 o
  -5   3   1       60.69       61.00      5.35 o
  -4   3   1     6523.57     6777.81    159.99 o
  -3   3   1      239.93      239.34      5.90 o
  -2   3   1       75.96       90.33      2.83 o
  -1   3   1     1622.62     1566.68     30.18 o
   0   3   1     3836.12     4056.08    165.98 o
   1   3   1       20.02       15.52      3.24 o
   2   3   1        5.67       13.31      2.11 o
   3   3   1       18.53       20.41      2.36 o
   4   3   1        8.70        5.46      4.59 o
   5   3   1        1.57       29.62      9.53 o
   6   3   1       94.11       88.74     12.44 o
   7   3   1        6.72       13.75     11.39 o
  -7   4   1       27.89       18.97      6.36 o
  -6   4   1     2713.30     2600.88     85.37 o
  -5   4   1       10.73       15.81      3.21 o
  -4   4   1      650.83      657.91     18.03 o
  -3   4   1       53.19       56.15      3.16 o
  -2   4   1     2048.59     2023.63     43.69 o
  -1   4   1      732.07      686.12     13.91 o
   0   4   1      594.93      601.18     23.37 o
   1   4   1     1048.73     1064.69     28.32 o
   2   4   1        0.86       -3.79      2.52 o
   3   4   1      113.69      112.77      4.74 o
   4   4   1      217.49      241.01     18.81 o
   5   4   1        8.83       16.83      5.71 o
   6   4   1      386.27      403.47     17.93 o
   7   4   1       40.87       36.11      7.97 o
  -7   5   1       68.38       52.62      6.29 o
  -6   5   1       51.66       66.86      5.21 o
  -5   5   1        1.47        7.48      2.28 o
  -4   5   1     2388.22     2405.92     63.65 o
  -3   5   1     1179.66     1134.43     31.67 o
  -2   5   1        8.58       11.74      1.87 o
  -1   5   1     3821.22     3491.27     75.25 o
   0   5   1      870.21      881.47     26.22 o
   1   5   1     4022.87     3714.15    133.95 o
   2   5   1      542.55      497.89     13.35 o
   3   5   1      170.78      150.28      7.90 o
   4   5   1       96.52       81.36      5.25 o
   5   5   1        1.26        0.65      4.40 o
   6   5   1        0.80       -2.44      3.28 o
   7   5   1       29.22       30.72      6.19 o
  -7   6   1        4.09       -1.43      4.20 o
  -6   6   1       96.20       86.36      6.36 o
  -5   6   1      308.40      318.26     11.39 o
  -4   6   1      288.28      275.50      9.35 o
  -3   6   1      531.56      487.59     12.98 o
  -2   6   1     3265.13     3098.13     67.07 o
  -1   6   1      754.58      727.13     16.31 o
   0   6   1      532.20      488.70     14.64 o
   1   6   1       16.01       22.10      3.73 o
   2   6   1      664.85      580.79     15.78 o
   3   6   1      129.35      111.01      5.01 o
   4   6   1       56.11       69.94      7.28 o
   5   6   1      301.27      319.69     17.76 o
   6   6   1       45.43       61.14      5.96 o
   7   6   1       57.88       67.92      9.07 o
  -7   7   1       27.48       20.47     11.20 o
  -6   7   1       27.62       24.80      4.79 o
  -5   7   1       72.30       77.45      5.11 o
  -4   7   1      850.30      857.40     25.90 o
  -3   7   1       17.12       31.69      2.92 o
  -2   7   1       92.38      104.51      4.19 o
  -1   7   1      321.45      291.52      7.49 o
   0   7   1       14.84        3.68      2.93 o
   1   7   1        0.23        7.95      3.38 o
   2   7   1      554.99      520.23     17.24 o
   3   7   1     1516.20     1557.29     41.51 o
   4   7   1      246.01      234.11     10.73 o
   5   7   1      471.52      468.77     17.69 o
   6   7   1        0.55        5.96      3.91 o
   7   7   1       17.49        6.48     11.62 o
  -7   8   1        0.27        2.71     13.73 o
  -6   8   1      351.96      390.68     19.50 o
  -5   8   1      617.63      606.04     21.56 o
  -4   8   1       86.10      101.55      5.77 o
  -3   8   1      362.76      265.80     10.44 o
  -2   8   1       49.32       46.11      3.77 o
  -1   8   1        9.73       29.29      3.24 o
   0   8   1       39.04       50.80      3.53 o
   1   8   1     2015.24     1881.45     58.44 o
   2   8   1       44.44       51.27      4.42 o
   3   8   1     2801.17     2753.15     75.72 o
   4   8   1      280.08      303.50     13.18 o
   5   8   1        0.05       50.14     25.50 o
   6   8   1      315.99      323.07     12.97 o
  -6   9   1        6.18       11.56     10.70 o
  -5   9   1        0.88       -0.99      2.76 o
  -4   9   1      151.45      130.25      6.51 o
  -3   9   1     1762.99     1664.87     47.28 o
  -2   9   1      697.97      683.64     19.60 o
  -1   9   1     2637.40     2424.01     53.24 o
   0   9   1     2374.15     2537.76     64.76 o
   1   9   1     3000.56     2780.85     76.13 o
   2   9   1     1988.36     1924.95     59.69 o
   3   9   1      231.94      253.58     10.83 o
   4   9   1      228.30      227.46     11.20 o
   5   9   1      429.30      414.95     22.93 o
   6   9   1       86.06       93.24     16.15 o
  -7  10   1      535.91      577.02     34.42 o
  -6  10   1       62.70       54.54      8.49 o
  -5  10   1      302.80      291.08     14.01 o
  -4  10   1        1.26        4.12      2.88 o
  -3  10   1      715.42      775.54     23.09 o
  -2  10   1      245.87      202.79     11.87 o
  -1  10   1     1181.15     1134.10     30.98 o
   0  10   1      458.29      540.04     13.38 o
   1  10   1     1445.55     1268.35     53.78 o
   2  10   1       21.50       13.92      5.84 o
   3  10   1      774.27      739.75     25.90 o
   4  10   1      208.66      227.67     12.97 o
   5  10   1       90.02       87.54      9.75 o
   6  10   1      263.10      221.61     21.61 o
  -7  11   1        1.62       16.07     15.64 o
  -6  11   1      111.92      116.58      9.52 o
  -5  11   1        3.38       31.54      6.14 o
  -4  11   1      144.28      129.95      7.92 o
  -3  11   1      267.44      281.11      9.30 o
  -2  11   1     2642.39     2602.43     75.50 o
  -1  11   1     1026.82     1091.92     27.38 o
   0  11   1     4692.17     5041.29    128.09 o
   1  11   1     1707.80     1804.77     68.54 o
   2  11   1       78.32       34.89     15.01 o
   3  11   1       80.12       70.67      7.87 o
   4  11   1        1.48        3.24      3.09 o
   5  11   1        0.83        3.32      4.70 o
   6  11   1       85.66       55.79     10.42 o
  -7  12   1      142.13       36.61     11.99 o
  -6  12   1        2.87       15.99      9.76 o
  -5  12   1      596.79      566.47     21.45 o
  -4  12   1      826.67      821.70     28.88 o
  -3  12   1     1484.22     1624.88     71.75 o
  -2  12   1     3780.40     3735.87    114.12 o
  -1  12   1     1226.86     1305.41     34.79 o
   0  12   1      209.88      261.81     10.68 o
   1  12   1       16.06       37.56     10.52 o
   2  12   1      313.60      257.57     17.54 o
   3  12   1      449.70      444.64     20.20 o
   4  12   1       38.37       24.61      4.30 o
   5  12   1      566.15      615.70     60.25 o
   6  12   1        8.67       22.32     25.14 o
  -7  13   1       48.20       37.54     10.92 o
  -6  13   1      445.04      460.02     28.65 o
  -5  13   1      176.44      117.83     13.44 o
  -4  13   1     1810.86     1743.64     55.76 o
  -3  13   1      875.52      934.53     40.74 o
  -2  13   1       62.14       88.39      7.11 o
  -1  13   1      640.08      670.74     18.97 o
   0  13   1     1181.84     1449.35     45.40 o
   1  13   1      230.52      193.24     17.07 o
   2  13   1       48.79       27.34      4.88 o
   3  13   1       39.69       59.79      8.28 o
   4  13   1       52.26       47.26      6.16 o
   5  13   1        0.13        6.36      7.82 o
   6  13   1        3.75       20.68      6.23 o
  -7  14   1        3.75       11.52     15.30 o
  -6  14   1       24.04       35.72     10.20 o
  -5  14   1      144.09      114.98      8.27 o
  -4  14   1      847.43      893.09     33.13 o
  -3  14   1       31.51       27.54     10.26 o
  -2  14   1     3078.31     3148.59    113.67 o
  -1  14   1       70.93       91.96      7.18 o
   0  14   1      107.74       70.25      8.86 o
   1  14   1      519.16      545.78     30.96 o
   2  14   1     1112.96     1122.86     45.91 o
   3  14   1      368.66      376.69     17.00 o
   4  14   1      522.77      532.78     25.71 o
   5  14   1      110.14      113.98     13.52 o
   6  14   1       53.82       46.53      9.24 o
  -6  15   1       70.51       39.91     14.10 o
  -5  15   1      306.76      299.95     16.43 o
  -4  15   1       81.40      106.93      8.99 o
  -3  15   1       88.13       85.43     11.28 o
  -2  15   1     1283.27     1116.85     41.37 o
  -1  15   1      353.37      324.12     16.91 o
   0  15   1     3672.12     3798.80    116.29 o
   1  15   1      107.06      124.70      7.52 o
   2  15   1      674.43      616.40     30.62 o
   3  15   1     1079.83     1051.99     76.94 o
   4  15   1       13.56       19.21      5.27 o
   5  15   1      111.85      166.44     17.09 o
   6  15   1       12.53        6.34      8.74 o
  -6  16   1      291.14      357.26     21.55 o
  -5  16   1       20.74       45.99      8.95 o
  -4  16   1       22.53       33.22      5.13 o
  -3  16   1      215.22      255.09     19.57 o
  -2  16   1       36.12       23.96      3.55 o
  -1  16   1      149.18      101.64     10.11 o
   0  16   1        8.53       44.24     10.67 o
   1  16   1       49.74       34.58      8.13 o
   2  16   1       27.10       41.38     16.35 o
   3  16   1       55.68       44.77      7.62 o
   4  16   1      155.04      136.73     10.84 o
   5  16   1      824.77      992.46     47.47 o
   6  16   1      463.56      451.11     28.67 o
  -6  17   1       10.87       -3.92     13.41 o
  -5  17   1      186.25      199.61     14.13 o
  -4  17   1       58.76       53.19      5.80 o
  -3  17   1      554.92      571.99     23.36 o
  -2  17   1      140.20      166.10     17.80 o
  -1  17   1     2258.81     2233.24     72.54 o
   0  17   1      222.13      259.29     11.78 o
   1  17   1     2309.92     2104.55     81.25 o
   2  17   1       25.89       44.95      8.24 o
   3  17   1       68.66       78.40     14.33 o
   4  17   1      112.94      112.49     15.37 o
   5  17   1      291.07      302.80     17.40 o
  -6  18   1       59.61       64.63     18.01 o
  -5  18   1       63.37       92.06     11.15 o
  -4  18   1       68.55       71.75     12.26 o
  -3  18   1      264.61      250.26     14.64 o
  -2  18   1       16.42        5.41      5.99 o
  -1  18   1        1.46       -1.82      4.27 o
   0  18   1        1.56        9.38      3.48 o
   1  18   1     1146.79     1024.39     38.57 o
   2  18   1      358.99      386.64     22.38 o
   3  18   1     1301.00     1315.96     57.67 o
   4  18   1      246.87      294.98     18.55 o
   5  18   1       11.88       24.51     11.34 o
  -6  19   1       26.08       34.54      8.65 o
  -5  19   1      391.32      482.40     27.87 o
  -4  19   1       47.17       38.84      6.42 o
  -3  19   1      136.68      129.42      8.41 o
  -2  19   1     1313.97     1415.87     80.73 o
  -1  19   1       11.78       46.92     17.62 o
   0  19   1     1422.39     1538.14     56.61 o
   1  19   1       64.93       69.52      6.79 o
   2  19   1       89.10       60.71      6.88 o
   3  19   1      891.53      936.82     61.07 o
   4  19   1       49.71       38.85      9.14 o
   5  19   1      596.65      616.76     36.84 o
  -5  20   1       10.73       40.98      8.36 o
  -4  20   1       41.73       38.95      7.00 o
  -3  20   1      162.70      160.10     11.43 o
  -2  20   1       51.19      109.28     10.90 o
  -1  20   1        9.46       19.38      8.05 o
   0  20   1     1535.79     1542.85     56.10 o
   1  20   1      233.41      282.98     18.16 o
   2  20   1     1153.72     1126.67     46.33 o
   3  20   1      267.04      265.09     19.08 o
   4  20   1      329.91      358.33     21.82 o
   5  20   1       51.25       40.68     10.47 o
  -5  21   1        0.35        1.79      5.09 o
  -4  21   1      164.88      166.40     18.36 o
  -3  21   1        9.76       -2.95      5.20 o
  -2  21   1        0.00       36.78     19.07 o
  -1  21   1       19.73       19.14      8.19 o
   0  21   1       58.69       73.80      8.74 o
   1  21   1       10.90       26.13     11.26 o
   2  21   1     1195.71     1244.29     65.77 o
   3  21   1       84.06       92.84     12.26 o
   4  21   1      489.16      507.31     26.21 o
  -5  22   1      248.31      266.03     20.40 o
  -4  22   1       49.59       46.09      8.33 o
  -3  22   1       89.85       37.43     10.31 o
  -2  22   1       18.62       18.03     13.81 o
  -1  22   1       56.95       83.43     10.69 o
   0  22   1      299.03      269.15     29.36 o
   1  22   1      835.07      754.85     37.75 o
   2  22   1       22.39        5.47      7.05 o
   3  22   1     1341.68     1252.97     50.55 o
   4  22   1      293.80      286.71     16.06 o
  -4  23   1       54.22       86.37     27.91 o
  -3  23   1       30.19       56.01     11.56 o
  -2  23   1      192.45      225.94     17.10 o
  -1  23   1       63.20       78.93     12.28 o
   0  23   1      408.19      391.98     25.60 o
   1  23   1       90.01       55.76     10.68 o
   2  23   1        0.14        0.85      4.74 o
   3  23   1      179.29      160.39     22.18 o
   4  23   1       32.20       27.44      7.55 o
  -4  24   1       92.28       77.11     11.50 o
  -3  24   1      124.99      111.66     16.07 o
  -2  24   1      343.47      383.68     24.66 o
  -1  24   1      139.62      166.91     22.71 o
   0  24   1      115.88       95.06     12.57 o
   1  24   1       17.84       21.38      6.71 o
   2  24   1       37.33       52.55      9.31 o
   3  24   1       82.24       76.54     17.95 o
  -4  25   1      675.30      671.75     44.96 o
  -3  25   1       39.82       44.34     10.99 o
  -2  25   1      486.95      509.06     26.61 o
  -1  25   1      451.26      410.69     47.09 o
   0  25   1      191.84      215.27     20.22 o
   1  25   1      366.86      337.32     26.15 o
   2  25   1      141.97      136.44     13.61 o
   3  25   1      140.59      159.64     14.98 o
  -3  26   1      375.21      361.38     22.74 o
  -2  26   1      226.65      184.55     20.91 o
  -1  26   1        3.25       -0.26     10.25 o
   0  26   1      184.32      163.40     13.69 o
   1  26   1      715.25      744.30     58.35 o
   2  26   1       14.72       -1.26     13.69 o
   3  26   1      636.58      610.19     37.16 o
  -3  27   1       48.36       91.83     13.08 o
  -2  27   1        0.04       18.66      8.61 o
  -1  27   1       41.06       47.43     18.41 o
   0  27   1       34.03       29.76     10.01 o
   1  27   1        4.39       12.90     10.10 o
   2  27   1      201.87      205.84     17.30 o
  -2  28   1      227.48      244.72     31.47 o
  -1  28   1       26.82       40.82     16.40 o
   0  28   1      157.25      139.52     18.02 o
   1  28   1      265.97      263.26     20.55 o
   0  29   1      336.19      368.70     30.64 o
  -8   0   2      148.34      171.13     16.14 o
  -6   0   2     1062.91     1124.19     47.34 o
  -4   0   2       19.12       40.76      5.36 o
  -2   0   2    16854.55    16389.71    619.50 o
   0   0   2     6206.52     6240.66    205.00 o
   2   0   2        0.49        4.48      3.24 o
   4   0   2      686.64      694.18     31.02 o
   6   0   2       73.00       85.68     16.79 o
  -8   1   2      631.74      591.73     46.08 o
  -7   1   2       11.74       -0.46      6.93 o
  -6   1   2      469.17      485.78     13.01 o
  -5   1   2       63.44       64.05      3.37 o
  -4   1   2      765.58      746.62     20.00 o
  -3   1   2       14.69       15.10      2.30 o
  -2   1   2       93.46      120.57      2.78 o
  -1   1   2      121.87      118.19      2.85 o
   0   1   2     9185.87     9887.51    242.08 o
   1   1   2      569.11      549.09     28.52 o
   2   1   2     1692.12     1718.63     48.45 o
   3   1   2       75.94       75.99      3.30 o
   4   1   2       25.43       33.14      2.76 o
   5   1   2      438.65      465.82     22.31 o
   6   1   2      300.03      342.32     24.27 o
  -8   2   2       36.78       49.92      9.38 o
  -7   2   2      211.88      185.82      9.83 o
  -6   2   2      238.27      228.16      8.74 o
  -5   2   2       98.23      106.56      4.58 o
  -4   2   2      284.18      253.58      8.67 o
  -3   2   2     1637.06     1643.03     32.76 o
  -2   2   2     1696.63     1694.41     30.78 o
  -1   2   2     3931.32     3871.52     81.72 o
   0   2   2       87.62      124.43      6.39 o
   1   2   2      251.97      243.04      9.01 o
   2   2   2     1233.39     1152.03     34.62 o
   3   2   2     1543.07     1552.40     46.85 o
   4   2   2      637.07      648.17     25.13 o
   5   2   2      353.75      363.78     15.51 o
   6   2   2       12.71        9.93      6.08 o
  -8   3   2       68.27       53.86      8.18 o
  -7   3   2      103.15      103.08      9.98 o
  -6   3   2      289.31      302.72     15.27 o
  -5   3   2     1266.90     1334.16     39.77 o
  -4   3   2     2031.79     1930.34     51.11 o
  -3   3   2      396.54      359.10      9.29 o
  -2   3   2      636.39      551.07     11.28 o
  -1   3   2       15.86       10.05      1.78 o
   0   3   2     1111.45     1191.20     47.21 o
   1   3   2     5318.55     5331.58    128.63 o
   2   3   2      486.73      469.44     14.23 o
   3   3   2      442.57      433.10     13.23 o
   4   3   2       10.70       14.56      2.46 o
   5   3   2       74.43      165.59     90.59 o
   6   3   2       61.79       55.20     14.41 o
  -8   4   2       50.83       31.08      5.18 o
  -7   4   2      366.09      352.77     24.68 o
  -6   4   2      283.18      265.22     12.23 o
  -5   4   2      167.00      144.62      6.14 o
  -4   4   2     1452.01     1520.15     38.12 o
  -3   4   2      237.62      225.69      6.97 o
  -2   4   2     3633.81     3643.45     71.65 o
  -1   4   2       55.85       57.77      3.61 o
   0   4   2     1270.97     1415.62     55.51 o
   1   4   2      659.31      664.62     20.21 o
   2   4   2        7.39       11.23      2.51 o
   3   4   2     3138.97     2954.63     80.82 o
   4   4   2       81.67       89.92      7.12 o
   5   4   2       38.13       46.02      6.04 o
   6   4   2        3.31       14.65     12.48 o
  -8   5   2      189.74      168.12     19.40 o
  -7   5   2        3.10       15.62      7.02 o
  -6   5   2      142.45      117.66     11.60 o
  -5   5   2      468.78      473.51     16.36 o
  -4   5   2       95.74       94.79      4.71 o
  -3   5   2      136.79      110.50      4.57 o
  -2   5   2      254.47      273.97      5.76 o
  -1   5   2       80.40       66.22      6.05 o
   0   5   2        5.07        3.74      3.16 o
   1   5   2     1949.86     1958.79     60.00 o
   2   5   2       47.56       39.63      4.24 o
   3   5   2        1.10        0.40      1.90 o
   4   5   2      445.26      417.45     17.70 o
   5   5   2      272.71      301.28     16.36 o
   6   5   2      213.60      181.34     13.60 o
  -7   6   2      113.43       98.54      7.99 o
  -6   6   2        0.88        5.23      5.79 o
  -5   6   2      327.86      339.02     20.24 o
  -4   6   2       41.51       52.23      3.00 o
  -3   6   2     3582.37     3536.49     89.53 o
  -2   6   2     1161.38     1140.10     22.97 o
  -1   6   2     9630.30     9169.81    222.80 o
   0   6   2      128.21      113.35      6.31 o
   1   6   2     4117.17     4075.41    121.27 o
   2   6   2      136.22      153.37      7.86 o
   3   6   2       20.25       21.98      3.29 o
   4   6   2       50.54       51.34      5.41 o
   5   6   2      175.43      184.74     12.16 o
   6   6   2      101.98      109.48     10.30 o
  -7   7   2       60.19       48.47     13.16 o
  -6   7   2      811.66      787.37     36.93 o
  -5   7   2      229.61      207.90     12.96 o
  -4   7   2        2.62        0.97      1.47 o
  -3   7   2        0.19       -0.61      2.56 o
  -2   7   2      392.18      362.06      9.61 o
  -1   7   2      309.88      317.17      8.79 o
   0   7   2     1800.55     1890.10     54.25 o
   1   7   2      963.38      931.16     48.56 o
   2   7   2       50.22       59.10      4.84 o
   3   7   2        5.25        5.63      2.26 o
   4   7   2      310.72      297.63     14.05 o
   5   7   2       58.48       71.06      9.69 o
   6   7   2      562.42      532.53     22.16 o
  -7   8   2        1.78       55.20     34.27 o
  -6   8   2      111.88       96.76      9.24 o
  -5   8   2        7.11        4.77      2.99 o
  -4   8   2       37.50       36.26      3.31 o
  -3   8   2        5.87        8.35      2.38 o
  -2   8   2     2865.28     2789.49     60.43 o
  -1   8   2      307.05      327.34      9.45 o
   0   8   2       85.93      106.04      6.79 o
   1   8   2      814.25      773.88     31.31 o
   2   8   2     1374.37     1383.96     72.03 o
   3   8   2      237.40      217.66     15.15 o
   4   8   2     1147.90     1247.05     67.15 o
   5   8   2        2.89       10.39     14.54 o
   6   8   2       42.50       32.69      9.45 o
  -7   9   2      362.98      399.13     38.41 o
  -6   9   2       68.55       61.84     11.49 o
  -5   9   2      673.89      676.23     23.26 o
  -4   9   2      680.80      654.82     19.23 o
  -3   9   2      955.35      891.97     25.13 o
  -2   9   2      145.79      166.79      6.88 o
  -1   9   2      290.27      302.71     11.12 o
   0   9   2     5039.52     5765.69    224.73 o
   1   9   2      452.99      527.74     27.54 o
   2   9   2      630.15      625.74     52.28 o
   3   9   2        0.07        4.70      5.12 o
   4   9   2       74.79       76.03      7.79 o
   5   9   2       68.21       50.47      7.57 o
   6   9   2      782.77      772.59     36.95 o
  -7  10   2       54.71       69.62     18.88 o
  -6  10   2      532.22      532.73     42.73 o
  -5  10   2       41.67       53.88      4.31 o
  -4  10   2      925.68      911.54     28.36 o
  -3  10   2      139.88      124.60      5.87 o
  -2  10   2        2.40        5.77      2.51 o
  -1  10   2       24.56       28.18      3.75 o
   0  10   2     2852.77     3023.40     90.66 o
   1  10   2      193.01      199.58     11.98 o
   2  10   2     4759.82     4558.98    179.19 o
   3  10   2     1213.37     1232.89     37.03 o
   4  10   2     1814.07     1788.32     61.54 o
   5  10   2       26.28       40.42      8.66 o
   6  10   2        3.23       32.70     11.25 o
  -7  11   2      209.59      194.03     20.48 o
  -6  11   2        7.62       19.76     12.39 o
  -5  11   2     1266.49     1354.71     64.50 o
  -4  11   2      771.93      822.81     27.76 o
  -3  11   2      838.00      826.70     22.85 o
  -2  11   2      383.11      384.63     11.96 o
  -1  11   2      178.94      133.53      5.80 o
   0  11   2      165.77      133.76      7.55 o
   1  11   2     1916.39     1894.05     73.77 o
   2  11   2       35.80       59.73      7.72 o
   3  11   2      151.35      140.17     14.48 o
   4  11   2      938.44      873.62     33.78 o
   5  11   2      152.87      193.21     15.23 o
   6  11   2     1206.75     1151.52     65.83 o
  -7  12   2       39.12       35.61      8.81 o
  -5  12   2        9.29        7.95      4.22 o
  -4  12   2       46.27       49.97      4.78 o
  -3  12   2      171.97      182.09      7.58 o
  -2  12   2     1770.58     1719.76     46.68 o
  -1  12   2      797.52      714.33     19.23 o
   0  12   2     1805.55     1946.03     58.58 o
   1  12   2       20.52       17.17      4.74 o
   2  12   2      109.34      107.11      9.34 o
   3  12   2     1223.69     1174.73     44.08 o
   4  12   2        1.21       36.02      8.42 o
   5  12   2        7.62       12.40      4.40 o
   6  12   2      139.35      132.61     13.33 o
  -7  13   2      146.02      205.14     21.64 o
  -6  13   2        5.22       28.25     16.61 o
  -5  13   2       30.52       38.19      4.89 o
  -4  13   2       25.77       19.12      3.06 o
  -3  13   2       72.02       71.05      5.39 o
  -2  13   2       19.16       16.11      5.69 o
  -1  13   2      166.42      196.99      8.27 o
   0  13   2       20.04       16.26      5.91 o
   1  13   2      318.32      303.92     29.61 o
   2  13   2        2.87       14.91      9.87 o
   3  13   2      306.61      336.94     14.49 o
   4  13   2      460.97      441.30     19.44 o
   5  13   2     1154.25     1296.62     60.97 o
  -7  14   2      593.21      629.90     40.61 o
  -6  14   2        6.83       13.40     12.22 o
  -5  14   2      464.90      484.98     20.83 o
  -4  14   2       67.41       71.47      6.45 o
  -3  14   2        3.98       13.91      3.61 o
  -2  14   2     2099.77     2037.66     66.95 o
  -1  14   2      637.20      603.63     26.68 o
   0  14   2     2298.81     2435.72     80.35 o
   1  14   2      190.30      170.09     14.57 o
   2  14   2     2728.36     2841.21    110.82 o
   3  14   2      309.08      293.35     17.16 o
   4  14   2      960.24     1012.71     35.80 o
   5  14   2        1.87       18.12      5.29 o
  -7  15   2       14.26       31.74      9.89 o
  -6  15   2      653.26      558.83     74.42 o
  -5  15   2      253.03      236.17     12.48 o
  -4  15   2       21.47       29.54      5.11 o
  -3  15   2      476.79      414.10     17.45 o
  -2  15   2      145.22      135.67     10.41 o
  -1  15   2       72.13       68.28      8.90 o
   0  15   2       17.81       29.40      3.90 o
   1  15   2      379.79      370.38     18.78 o
   2  15   2      158.57      142.62     12.39 o
   3  15   2      103.61      103.01     11.01 o
   4  15   2        0.31       27.99      9.76 o
   5  15   2        5.78       27.26      8.70 o
  -6  16   2     1043.10     1055.44     78.54 o
  -5  16   2       30.38       29.72      6.86 o
  -4  16   2     1568.12     1601.05     57.09 o
  -3  16   2        0.07       30.17     14.87 o
  -2  16   2        0.03       21.86      8.93 o
  -1  16   2        2.59       -3.64      6.43 o
   0  16   2      109.71      106.75      6.77 o
   1  16   2       12.29        1.83      7.68 o
   2  16   2       93.53      106.17     13.67 o
   3  16   2        0.34       -6.81      5.76 o
   4  16   2      139.84       99.90     20.15 o
   5  16   2       87.08       70.50     10.35 o
  -6  17   2      320.83      379.17     24.12 o
  -5  17   2       28.08       10.65      7.62 o
  -4  17   2     3121.71     3246.65    117.64 o
  -3  17   2        3.03        9.73      7.17 o
  -2  17   2     1602.84     1511.84     54.73 o
  -1  17   2      101.69      150.78     12.27 o
   0  17   2       73.75       72.97     10.33 o
   1  17   2        0.13       -0.93      4.76 o
   2  17   2      155.76      107.32     14.52 o
   3  17   2        3.35       33.45     13.08 o
   4  17   2       16.90       34.50      7.64 o
   5  17   2       46.04       64.13      8.74 o
  -5  18   2      481.19      494.12     44.93 o
  -4  18   2       13.25       10.69      4.93 o
  -3  18   2      947.53      933.63     41.11 o
  -2  18   2     1348.49     1285.11     78.42 o
  -1  18   2      440.06      400.50     18.17 o
   0  18   2       67.77       88.14     10.88 o
   1  18   2      334.16      380.94     35.75 o
   2  18   2      609.69      638.50     33.91 o
   3  18   2     1006.34      964.15     42.43 o
   4  18   2     1045.09     1015.61     43.41 o
   5  18   2      190.07      192.59     16.20 o
  -6  19   2        6.72       12.70     16.32 o
  -5  19   2      667.85      738.82     38.30 o
  -4  19   2       27.67       24.78      5.98 o
  -3  19   2     1055.45     1072.53     46.30 o
  -2  19   2      244.11      221.07     15.99 o
  -1  19   2      461.28      480.31     29.85 o
   0  19   2     1747.15     1879.84     63.34 o
   1  19   2      734.97      662.78     34.20 o
   2  19   2      458.21      450.87     31.90 o
   3  19   2      384.01      348.07     23.98 o
   4  19   2      185.01      166.07     16.15 o
  -6  20   2        0.13       15.27      8.45 o
  -5  20   2       94.61      114.51     12.99 o
  -4  20   2      227.03      187.61     10.82 o
  -3  20   2     1739.15     1774.53     71.97 o
  -2  20   2     1106.65     1148.18     48.29 o
  -1  20   2     6199.10     6216.87    215.46 o
   0  20   2      343.03      306.27     19.61 o
   1  20   2     4249.82     4166.97    136.12 o
   2  20   2      257.20      236.98     17.47 o
   3  20   2      281.10      275.02     17.51 o
   4  20   2      514.53      492.27     23.26 o
  -5  21   2       10.54       -5.50      9.55 o
  -4  21   2        0.11       -6.23      9.48 o
  -3  21   2       96.82       79.66     10.30 o
  -2  21   2       59.34       47.77     14.39 o
  -1  21   2        3.01       32.99     13.84 o
   0  21   2      420.62      505.62     23.74 o
   1  21   2      862.85      856.76     38.42 o
   2  21   2      312.46      358.10     18.39 o
   3  21   2       83.16       71.24     11.37 o
   4  21   2       33.12       38.43     10.04 o
  -5  22   2      530.90      586.32     38.18 o
  -4  22   2       56.84       36.27     12.09 o
  -3  22   2       83.35       73.84      8.35 o
  -2  22   2      500.82      484.58     36.63 o
  -1  22   2      121.09      175.92     19.15 o
   0  22   2      380.48      351.67     19.05 o
   1  22   2        0.53        0.53      4.26 o
   2  22   2      608.06      591.75     29.57 o
   3  22   2      539.47      550.20     30.17 o
   4  22   2      131.71       91.02     15.59 o
  -5  23   2      512.85      523.34     33.27 o
  -4  23   2      115.76       81.02     15.01 o
  -3  23   2     1014.55      951.41     46.25 o
  -2  23   2       66.56       44.16      7.24 o
  -1  23   2      159.04      108.67     20.27 o
   0  23   2       18.38       20.21      6.11 o
   1  23   2      300.44      307.98     15.81 o
   2  23   2       93.14       63.09      7.86 o
   3  23   2      126.43      146.52     13.01 o
  -4  24   2      377.82      412.73     32.61 o
  -3  24   2       51.70       51.32      8.21 o
  -2  24   2      114.66      112.88     23.23 o
  -1  24   2      233.13      219.21     21.68 o
   0  24   2      539.34      505.26     24.09 o
   1  24   2        4.58       14.87      6.32 o
   2  24   2      304.01      283.44     19.44 o
   3  24   2       84.43       67.58     14.60 o
  -4  25   2      169.86      169.95     15.83 o
  -3  25   2        0.85       -3.72      5.88 o
  -2  25   2       56.97       66.22     10.07 o
  -1  25   2      202.19      200.23     16.73 o
   0  25   2      103.27      112.13     10.06 o
   1  25   2      198.26      138.29     12.38 o
   2  25   2       54.71       61.60     10.36 o
  -3  26   2      506.65      529.62     33.28 o
  -2  26   2      689.91      547.94     49.39 o
  -1  26   2      677.18      693.89     35.81 o
   0  26   2      423.16      509.78     27.95 o
   1  26   2      301.54      267.11     21.58 o
   2  26   2       43.32       57.18     13.47 o
  -3  27   2      122.14      104.63     15.82 o
  -2  27   2       16.07       14.54     10.83 o
  -1  27   2        0.04        4.87     20.89 o
   0  27   2      230.76      279.23     31.35 o
   1  27   2       34.10       45.58     17.94 o
  -2  28   2        0.84       29.71     14.93 o
  -1  28   2      450.28      492.25     28.12 o
   0  28   2       10.64       31.07     14.03 o
  -7   0   3      175.06      156.26     10.85 o
  -5   0   3      884.50     1082.85     44.48 o
  -3   0   3     1638.91     1645.41     72.67 o
  -1   0   3      929.02      946.31     31.65 o
   1   0   3     7876.34     9012.47    541.83 o
   3   0   3      787.71      725.50     41.82 o
   5   0   3      175.75      131.55     15.59 o
  -8   1   3       38.40       20.36      8.35 o
  -7   1   3      240.21      258.54     10.11 o
  -6   1   3      106.86       93.90      6.85 o
  -5   1   3       98.50       91.23      3.34 o
  -4   1   3      102.23       88.60     11.17 o
  -3   1   3        7.04        8.15      5.43 o
  -2   1   3      247.62      259.16      6.16 o
  -1   1   3     2497.47     2511.96     56.58 o
   0   1   3     1455.80     1649.97     47.62 o
   1   1   3      255.42      224.01     14.28 o
   2   1   3     1142.65     1094.99     35.70 o
   3   1   3      647.81      640.52     34.16 o
   4   1   3      591.57      591.03     33.40 o
   5   1   3       19.84       29.55     12.11 o
   6   1   3        5.43       -4.23      5.22 o
  -8   2   3       77.50       57.63     11.14 o
  -7   2   3      356.30      375.79     14.73 o
  -6   2   3      115.61      133.04      6.86 o
  -5   2   3      167.47      197.78     16.88 o
  -4   2   3     2259.56     2187.02     64.91 o
  -3   2   3      132.20      147.28      4.70 o
  -2   2   3       57.64       47.37      1.93 o
  -1   2   3       63.38       76.09      3.27 o
   0   2   3      511.42      575.96     14.50 o
   1   2   3       31.87       16.40      5.38 o
   2   2   3      970.71     1020.29     74.45 o
   3   2   3      928.21      920.15     40.87 o
   4   2   3       10.60       12.10      4.56 o
   5   2   3      556.06      552.35     29.84 o
   6   2   3       40.54       49.59     14.43 o
  -8   3   3        6.57       25.65      9.13 o
  -7   3   3      169.53      173.91      8.86 o
  -6   3   3      813.53      814.46     28.46 o
  -5   3   3      223.87      255.69      8.28 o
  -4   3   3      286.65      262.66      8.45 o
  -3   3   3       53.50       84.84      3.44 o
  -2   3   3     5857.55     5669.89    118.89 o
  -1   3   3      673.88      609.12     15.99 o
   0   3   3     2719.37     2984.97    143.73 o
   1   3   3      156.16      146.80      9.98 o
   2   3   3      282.18      314.81     24.33 o
   3   3   3       59.39       64.90      6.59 o
   4   3   3       86.73       81.67     12.96 o
   5   3   3      120.33      191.24     17.04 o
   6   3   3      203.52      208.16     18.04 o
  -8   4   3      425.01      446.74     28.11 o
  -7   4   3        4.45        0.26      2.91 o
  -6   4   3        0.90       28.56     11.85 o
  -5   4   3       64.53       61.18      4.08 o
  -4   4   3     3197.50     3105.33     69.98 o
  -3   4   3      347.31      354.75      9.27 o
  -2   4   3      534.64      571.25     12.04 o
  -1   4   3      850.99      901.44     25.60 o
   0   4   3       84.61      161.41      9.17 o
   1   4   3      627.76      770.26     29.63 o
   2   4   3       40.02       43.57      4.09 o
   3   4   3      203.48      242.01     13.14 o
   4   4   3     1335.69     1297.01     46.14 o
   5   4   3       39.52       26.32      7.61 o
   6   4   3     1120.31     1121.63     58.16 o
  -8   5   3      104.82      156.23     16.94 o
  -7   5   3       15.48       12.93      3.79 o
  -6   5   3     1614.59     1605.24     62.21 o
  -5   5   3      229.04      225.55      7.39 o
  -4   5   3        2.18        7.22      3.08 o
  -3   5   3     2396.08     2413.08     53.72 o
  -2   5   3     2196.48     2082.30     42.11 o
  -1   5   3     7974.00     8098.07    194.45 o
   0   5   3      117.22      127.76      9.15 o
   1   5   3     2385.03     2414.66     91.37 o
   2   5   3      462.11      407.25     15.20 o
   3   5   3      271.79      239.55     10.37 o
   4   5   3      928.25      954.70     40.87 o
   5   5   3       17.74       24.55      6.21 o
   6   5   3       66.00       73.00     10.21 o
  -8   6   3        1.40       82.20     31.80 o
  -6   6   3      579.95      624.30     31.54 o
  -5   6   3      436.10      429.45     15.33 o
  -4   6   3     3313.81     3285.51     80.96 o
  -3   6   3     1421.40     1465.36     33.48 o
  -2   6   3       99.11      111.07      3.49 o
  -1   6   3       17.63       15.31      4.74 o
   0   6   3     5009.79     5811.35    269.88 o
   1   6   3     1229.10     1359.51     52.18 o
   2   6   3     4491.50     4629.65    121.96 o
   3   6   3       17.42       26.64      3.41 o
   4   6   3      298.20      252.17     14.40 o
   5   6   3       14.50       16.18      6.29 o
   6   6   3        2.38       14.18      6.92 o
  -8   7   3        3.40       27.15     32.30 o
  -7   7   3      164.91      161.90     15.63 o
  -6   7   3       59.47       69.92     17.13 o
  -5   7   3      120.47      113.84      4.58 o
  -4   7   3      452.74      439.33     13.56 o
  -3   7   3       17.97        5.96      2.08 o
  -2   7   3     2928.82     3058.53     66.17 o
  -1   7   3      974.93     1044.71     32.24 o
   0   7   3      333.72      355.85     17.17 o
   1   7   3      603.69      603.81     36.47 o
   2   7   3      610.60      561.57     17.65 o
   3   7   3      698.07      694.89     22.99 o
   4   7   3      825.79      809.15     31.26 o
   5   7   3        0.51        9.91      9.14 o
  -7   8   3      158.00      169.14     14.07 o
  -6   8   3      441.93      498.57     38.49 o
  -5   8   3      920.62      893.92     32.05 o
  -4   8   3      360.83      353.89     13.30 o
  -3   8   3     2199.15     2159.94     55.89 o
  -2   8   3     1427.90     1487.36     35.19 o
  -1   8   3        0.38       10.44      3.81 o
   0   8   3     2991.78     3817.30    145.89 o
   1   8   3     1843.98     1768.39     68.91 o
   2   8   3      691.93      690.36     24.40 o
   3   8   3       10.94       23.09      2.83 o
   4   8   3       72.16       85.62      6.78 o
   5   8   3       36.22       36.72      7.83 o
  -7   9   3      271.77      264.22     32.01 o
  -6   9   3       31.03       23.44      5.88 o
  -5   9   3        0.22        1.49      1.98 o
  -4   9   3        2.98        8.35      2.46 o
  -3   9   3      771.12      778.80     24.58 o
  -2   9   3      349.78      330.99      9.91 o
  -1   9   3     4798.56     4519.82    135.39 o
   0   9   3      563.11      593.57     26.09 o
   1   9   3       38.12       58.59      8.69 o
   2   9   3       24.27       33.94      4.48 o
   3   9   3      164.73      144.14      7.22 o
   4   9   3      135.34      113.79     29.80 o
   5   9   3        8.11       31.21      6.68 o
  -7  10   3       60.46       13.23     32.53 o
  -6  10   3       58.56       55.66     11.57 o
  -5  10   3        0.90        5.61      4.15 o
  -4  10   3       60.43       64.86      3.93 o
  -3  10   3       73.05       46.07      4.41 o
  -2  10   3     1426.98     1506.65     43.56 o
  -1  10   3      147.39      151.29      8.73 o
   0  10   3      281.68      364.78     17.02 o
   1  10   3      496.99      482.70     32.18 o
   2  10   3       17.48       26.00      5.79 o
   3  10   3      376.58      360.33     13.67 o
   4  10   3       68.62       89.42     20.44 o
   5  10   3      530.55      615.73     36.49 o
  -7  11   3      376.45      371.25     58.52 o
  -6  11   3       20.71        9.51      4.82 o
  -5  11   3      414.51      406.78     17.49 o
  -4  11   3      944.76      929.18     26.84 o
  -3  11   3       64.75       53.40      5.13 o
  -2  11   3     2454.42     2377.79     67.72 o
  -1  11   3      106.54       83.07      5.69 o
   0  11   3      399.85      377.72     33.52 o
   1  11   3      253.85      249.76     13.59 o
   2  11   3       28.73       20.86      5.72 o
   3  11   3      711.43      716.70     32.44 o
   4  11   3      122.12      104.58      8.44 o
   5  11   3      359.46      330.19     26.40 o
  -7  12   3        2.37       -2.81      5.46 o
  -6  12   3       93.22      111.59     13.54 o
  -5  12   3      370.58      385.64     21.54 o
  -4  12   3     1228.88     1210.29     33.43 o
  -3  12   3      626.55      584.44     18.00 o
  -2  12   3       30.79       23.11      3.58 o
  -1  12   3        3.38       36.40     14.43 o
   0  12   3      200.77      153.23     10.24 o
   1  12   3      741.29      757.73     39.12 o
   2  12   3      150.17      154.15     16.69 o
   3  12   3     1137.82     1131.66     42.43 o
   4  12   3      153.33      138.64     11.76 o
   5  12   3      557.11      585.47     32.52 o
  -7  13   3       10.49       30.56     27.89 o
  -6  13   3      848.74      835.87     39.73 o
  -5  13   3      113.98      117.18     10.35 o
  -4  13   3       57.10       64.89      7.85 o
  -3  13   3       51.76       42.35      6.57 o
  -2  13   3      190.22      175.75      8.22 o
  -1  13   3       27.05       18.53      5.45 o
   0  13   3      178.24      153.56     16.17 o
   1  13   3      232.44      213.08     15.47 o
   2  13   3     1009.53     1013.49     50.75 o
   3  13   3      176.41      137.59     17.23 o
   4  13   3     1275.45     1251.03     47.74 o
   5  13   3        6.35        1.06     16.06 o
  -7  14   3       78.71       73.05     13.47 o
  -6  14   3       72.78       60.50     11.14 o
  -5  14   3       49.03       53.21      6.07 o
  -4  14   3     1984.38     1898.52     57.10 o
  -3  14   3        8.66        4.96      3.33 o
  -2  14   3       51.55       18.02      6.57 o
  -1  14   3      530.98      539.86     32.29 o
   0  14   3     1230.58     1260.72     49.11 o
   1  14   3     1535.37     1511.40     55.94 o
   2  14   3     1977.92     1445.46    145.42 o
   3  14   3      118.69      106.13      9.64 o
   4  14   3      187.98      191.71     10.75 o
   5  14   3       63.58       55.60      9.84 o
  -7  15   3       12.31       11.83      6.95 o
  -6  15   3      407.55      445.01     42.63 o
  -5  15   3       32.15       39.35      5.51 o
  -4  15   3      311.50      259.19     13.84 o
  -3  15   3       49.02       61.09     11.01 o
  -2  15   3     4114.98     3998.78    135.48 o
  -1  15   3       62.10       54.89      6.27 o
   0  15   3     2508.78     2722.58     92.84 o
   1  15   3      792.68      632.45     54.11 o
   2  15   3       34.94       12.78      8.96 o
   3  15   3      635.41      600.97     38.07 o
   4  15   3      203.70      166.60     15.87 o
   5  15   3        4.86       10.95     12.77 o
  -6  16   3        1.09        5.05      7.66 o
  -5  16   3      118.43      113.04      8.87 o
  -4  16   3       89.89       93.29      9.28 o
  -3  16   3        4.60        7.92      4.82 o
  -2  16   3      234.82      219.93     13.33 o
  -1  16   3      376.72      374.05     16.30 o
   0  16   3     2536.71     2758.32     93.54 o
   1  16   3     1132.52     1151.79     82.63 o
   2  16   3     1591.01     1626.42     71.30 o
   3  16   3       41.46       29.84      5.03 o
   4  16   3       36.06       32.88     11.39 o
  -6  17   3        0.25       12.27      5.97 o
  -5  17   3      289.04      294.56     26.26 o
  -4  17   3      337.79      353.25     19.73 o
  -3  17   3       42.66       33.02      8.68 o
  -2  17   3     1708.36     1784.64     61.90 o
  -1  17   3     1372.12     1289.43     39.61 o
   0  17   3      793.41      895.69     50.35 o
   1  17   3        0.57        7.03      6.69 o
   2  17   3      196.15      205.62     18.86 o
   3  17   3      144.97      138.29     13.31 o
   4  17   3      483.26      485.42     32.26 o
  -6  18   3      925.94     1065.91     53.42 o
  -5  18   3      505.94      432.09     26.39 o
  -4  18   3      816.82      776.57     32.22 o
  -3  18   3     1425.45     1382.87     55.99 o
  -2  18   3      406.22      404.47     18.40 o
  -1  18   3      452.74      391.33     21.75 o
   0  18   3      462.96      494.08     25.96 o
   1  18   3       85.45       98.80     10.08 o
   2  18   3      816.94      777.84     37.26 o
   3  18   3     1106.37     1189.79     55.59 o
   4  18   3      267.51      249.30     16.49 o
  -6  19   3       82.68       55.24     14.35 o
  -5  19   3      426.20      541.68     57.85 o
  -4  19   3        0.24       30.50     16.32 o
  -3  19   3      323.81      322.74     19.07 o
  -2  19   3        1.79        1.44      7.50 o
  -1  19   3      203.94      255.59     16.19 o
   0  19   3      118.74      120.35     11.87 o
   1  19   3      929.45      869.02     33.14 o
   2  19   3        1.06       35.70     11.80 o
   3  19   3      477.17      555.47     31.98 o
   4  19   3       32.69       18.05     10.58 o
  -5  20   3      122.27      129.76     13.24 o
  -4  20   3      128.82      162.65     16.22 o
  -3  20   3      257.40      275.61     18.05 o
  -2  20   3      400.11      437.93     28.17 o
  -1  20   3       32.64       59.66     19.26 o
   0  20   3      582.24      629.13     24.47 o
   1  20   3        0.42       19.29     10.73 o
   2  20   3      567.59      549.33     28.64 o
   3  20   3       39.12       41.38      9.93 o
  -5  21   3       13.24       40.65     13.19 o
  -4  21   3       79.91       58.75      8.86 o
  -3  21   3       29.84       58.58      9.13 o
  -2  21   3       79.50       81.35      8.89 o
  -1  21   3       37.92       25.46     10.16 o
   0  21   3      200.90      141.64     16.80 o
   1  21   3      142.04      147.26     14.70 o
   2  21   3      385.91      422.07     26.04 o
   3  21   3      106.86      160.66     16.45 o
  -5  22   3      317.17      311.34     33.63 o
  -4  22   3      126.04      153.46     10.43 o
  -3  22   3      435.22      510.63     35.50 o
  -2  22   3      103.76      127.19     12.92 o
  -1  22   3       99.74       74.27     16.54 o
   0  22   3      319.94      348.42     22.28 o
   1  22   3        9.23       16.20     11.01 o
   2  22   3       65.03       88.20     11.31 o
   3  22   3       36.33       41.17      8.90 o
  -5  23   3       18.85       67.82     15.41 o
  -4  23   3      140.54      169.25     17.07 o
  -3  23   3       20.27       38.28     13.09 o
  -2  23   3      994.77      998.23     47.70 o
  -1  23   3       28.61       52.47     13.77 o
   0  23   3      365.51      416.21     20.65 o
   1  23   3      148.53      138.01     13.53 o
   2  23   3        8.06        1.48      8.02 o
  -4  24   3      171.10      181.12     25.59 o
  -3  24   3       31.06       33.89      9.67 o
  -2  24   3       14.43       15.90     11.58 o
  -1  24   3      153.17      210.60     21.27 o
   0  24   3      128.46       88.82     12.71 o
   1  24   3      108.40      120.85     10.19 o
   2  24   3       18.96       42.82     10.77 o
  -4  25   3        6.21       16.16      7.57 o
  -3  25   3       88.77      116.95     19.53 o
  -2  25   3       16.92       21.09     25.10 o
  -1  25   3      439.51      482.40     22.25 o
   0  25   3       10.64       22.56      6.77 o
   1  25   3       51.37       79.80     16.85 o
   2  25   3      402.63      375.24     22.32 o
  -3  26   3      186.72      247.53     40.63 o
  -2  26   3       91.88       72.34     19.86 o
  -1  26   3      103.19      112.52     11.77 o
   0  26   3      145.60      158.21     19.65 o
   1  26   3      433.92      335.32     31.48 o
  -2  27   3       38.84       33.92      9.62 o
  -1  27   3        1.99        2.01      8.87 o
   0  27   3      185.81      144.05     17.49 o
  -8   0   4       65.49       43.44     27.73 o
  -6   0   4      112.38      124.41     10.23 o
  -4   0   4     2357.31     2312.12    112.06 o
  -2   0   4     4322.79     4463.12    118.50 o
   0   0   4     3031.52     3500.95    236.80 o
   2   0   4        6.82       -0.54      5.38 o
   4   0   4       13.97        8.39      9.36 o
  -8   1   4      284.50      248.42     21.32 o
  -7   1   4       39.64       49.87      6.04 o
  -6   1   4       96.37      116.42     13.89 o
  -5   1   4      136.81      141.04     11.17 o
  -4   1   4      168.54      156.37      8.75 o
  -3   1   4      142.13      126.79      3.23 o
  -2   1   4      315.06      266.39      6.03 o
  -1   1   4      750.78      756.23     21.19 o
   0   1   4      668.63      643.90     25.64 o
   1   1   4       44.61       40.46      7.61 o
   2   1   4      267.04      296.78     18.92 o
   3   1   4       65.87       46.75      8.46 o
   4   1   4      396.98      403.66     28.53 o
   5   1   4       50.97      130.67     23.75 o
  -8   2   4      188.94      185.90     18.82 o
  -7   2   4        3.85        6.29      5.12 o
  -6   2   4      871.94      895.12     31.96 o
  -5   2   4       26.91       81.12     11.12 o
  -4   2   4       84.08       86.35      6.62 o
  -3   2   4     1521.93     1565.35     31.01 o
  -2   2   4      304.61      342.19      7.46 o
  -1   2   4     2112.60     2240.15     61.01 o
   0   2   4      550.14      567.53     20.27 o
   1   2   4        1.69        5.88      1.40 o
   2   2   4     1433.47     1472.18     69.60 o
   3   2   4        0.42        5.81      7.27 o
   4   2   4      213.11      234.70     16.86 o
   5   2   4       68.29       51.72     11.10 o
  -8   3   4        2.37        3.62      5.78 o
  -7   3   4      317.80      224.38     23.21 o
  -6   3   4      844.10     1002.30     61.16 o
  -5   3   4     1311.92     1390.09     45.70 o
  -4   3   4     1855.96     1878.39     46.92 o
  -3   3   4     2917.67     3105.59     68.01 o
  -2   3   4      510.12      578.82     14.13 o
  -1   3   4       15.13       17.13      1.89 o
   0   3   4       24.19       16.08      1.90 o
   1   3   4        7.95       -3.41      4.76 o
   2   3   4      169.50      177.90     17.39 o
   3   3   4       14.13       23.55      8.25 o
   4   3   4        3.64       11.75      9.64 o
   5   3   4        4.01       -1.61     13.50 o
  -8   4   4       45.01       72.64     18.45 o
  -7   4   4      244.67      181.17     19.01 o
  -6   4   4        0.52       17.93     25.77 o
  -5   4   4      876.91     1004.19     72.66 o
  -4   4   4      334.73      375.01     16.70 o
  -3   4   4      211.36      219.38      5.91 o
  -2   4   4     1307.84     1327.65     33.78 o
  -1   4   4      285.32      256.28      9.62 o
   0   4   4      750.96      845.73     24.06 o
   1   4   4     2572.20     2643.08     98.46 o
   2   4   4       79.47       54.44      5.33 o
   3   4   4      282.38      271.04     11.99 o
   4   4   4        1.17       10.31      6.58 o
   5   4   4       41.43       57.47     11.39 o
  -8   5   4       53.68       31.03      7.36 o
  -7   5   4       54.38       38.46      7.37 o
  -6   5   4       13.81       20.25      3.90 o
  -5   5   4       24.97       44.19      8.62 o
  -4   5   4       38.10       29.40      1.26 o
  -3   5   4        6.12        6.52      2.23 o
  -2   5   4       12.08        5.34      2.40 o
  -1   5   4     1570.66     1621.41     45.76 o
   0   5   4       12.85       18.40      3.74 o
   1   5   4      131.21      133.49     11.86 o
   2   5   4       40.59       39.10     13.05 o
   3   5   4       87.91       76.70     16.09 o
   4   5   4        1.56       10.38     10.46 o
   5   5   4       17.62       20.02      8.12 o
  -8   6   4      211.43      204.46     24.02 o
  -7   6   4        9.11        5.51      4.93 o
  -6   6   4      840.88      769.78     34.38 o
  -5   6   4       90.51       89.52      7.06 o
  -4   6   4      389.32      416.07     13.01 o
  -3   6   4     1099.79      953.96     23.85 o
  -2   6   4     1367.98     1574.71     46.84 o
  -1   6   4      860.11      690.14     21.68 o
   0   6   4      931.59     1073.48     36.82 o
   1   6   4       47.21       69.64      8.49 o
   2   6   4      949.77      879.29     42.26 o
   3   6   4        9.31       15.31      6.92 o
   4   6   4      157.16      152.84     12.62 o
   5   6   4        9.12       84.06     14.49 o
  -7   7   4       38.48       39.76      9.37 o
  -6   7   4       60.57       52.32      7.27 o
  -5   7   4      283.02      269.75     10.06 o
  -4   7   4      134.99      147.05      6.77 o
  -3   7   4      473.25      524.44     17.94 o
  -2   7   4      668.33      640.69     16.40 o
  -1   7   4      810.51      825.92     28.65 o
   0   7   4       65.68       48.27     10.20 o
   1   7   4        0.15        2.75      4.73 o
   2   7   4       70.39       57.57      5.21 o
   3   7   4      256.34      230.73     14.36 o
   4   7   4     1402.17     1510.23     70.24 o
   5   7   4      184.92      164.64     15.41 o
  -7   8   4      195.09      173.42     11.31 o
  -6   8   4       24.21       26.53      6.83 o
  -5   8   4       37.72       54.59     32.88 o
  -4   8   4     1553.02     1540.36     51.78 o
  -3   8   4      278.35      269.64      8.70 o
  -2   8   4     1442.31     1387.39     32.63 o
  -1   8   4     1335.21     1370.98     57.13 o
   0   8   4      560.65      657.59     69.64 o
   1   8   4      951.57      969.34     39.36 o
   2   8   4      115.72       93.86      7.36 o
   3   8   4      244.13      295.67     21.01 o
   4   8   4        2.49       -5.95      6.91 o
   5   8   4       15.65       -4.71     18.49 o
  -7   9   4       85.58      -17.87     20.23 o
  -6   9   4      941.56      993.17     49.40 o
  -5   9   4       24.18       34.93      7.12 o
  -4   9   4     1336.61     1246.64     45.41 o
  -3   9   4       20.34       24.58      2.67 o
  -2   9   4       66.54       60.38      3.68 o
  -1   9   4       30.26       33.86      4.45 o
   0   9   4       11.70       16.81      7.87 o
   1   9   4      134.97      106.49     17.64 o
   2   9   4        8.22       18.25      7.99 o
   3   9   4      622.65      710.91     31.21 o
   4   9   4     1046.28     1057.04     47.58 o
   5   9   4      406.89      405.57     56.76 o
  -7  10   4      111.44       -8.32     19.96 o
  -6  10   4      476.25      487.26     45.68 o
  -5  10   4      338.81      346.33     17.23 o
  -4  10   4       20.07       21.77      5.51 o
  -3  10   4       79.45       76.19      5.99 o
  -2  10   4      177.17      166.65      5.53 o
  -1  10   4      350.21      358.97     15.63 o
   0  10   4      616.82      669.90     27.85 o
   1  10   4     2352.86     2451.74    157.49 o
   2  10   4     1278.68     1215.52     45.85 o
   3  10   4      565.50      570.35     32.44 o
   4  10   4       36.68       22.35     14.45 o
   5  10   4       24.40      129.58     42.16 o
  -7  11   4      118.00      116.78     31.56 o
  -6  11   4        6.01        6.54      3.52 o
  -5  11   4      467.61      522.31     25.00 o
  -4  11   4      159.68      128.08      9.72 o
  -3  11   4      485.73      439.23     17.79 o
  -2  11   4       17.66       13.06      3.33 o
  -1  11   4      989.11     1028.86     46.81 o
   0  11   4      363.97      401.35     30.35 o
   1  11   4      327.89      335.97     17.03 o
   2  11   4      160.85      156.08     11.67 o
   3  11   4       48.12       29.78      9.67 o
   4  11   4       11.07       45.79     12.21 o
  -6  12   4      222.57      266.66     27.19 o
  -5  12   4        8.55       44.06      9.04 o
  -4  12   4       57.62       57.68      4.67 o
  -3  12   4      483.74      466.84     14.34 o
  -2  12   4     1485.54     1371.26     37.10 o
  -1  12   4      186.22      139.05      9.58 o
   0  12   4     1595.09     1675.09     66.47 o
   1  12   4     1045.18     1030.80     43.20 o
   2  12   4      540.15      669.21     34.39 o
   3  12   4      230.35      259.40     16.41 o
   4  12   4      244.21      334.49     26.42 o
  -6  13   4        0.02       -4.87      3.25 o
  -5  13   4        4.71       35.32     23.44 o
  -4  13   4      350.96      345.24     16.60 o
  -3  13   4        0.54       -1.57      2.52 o
  -2  13   4      766.38      687.13     24.33 o
  -1  13   4     1437.43     1532.46     51.26 o
   0  13   4      415.49      462.80     21.34 o
   1  13   4      296.49      335.23     20.83 o
   2  13   4      405.96      442.76     30.36 o
   3  13   4       49.60       33.08     13.45 o
   4  13   4       68.44       80.93     12.23 o
  -7  14   4       20.82       10.95     11.49 o
  -5  14   4      172.85      202.34     17.48 o
  -4  14   4      577.96      591.79     27.50 o
  -3  14   4     2084.96     2118.21     57.58 o
  -2  14   4      257.48      251.33     12.71 o
  -1  14   4     2543.97     2339.52    133.99 o
   0  14   4      244.06      261.35     15.99 o
   1  14   4      277.75      285.31     16.45 o
   2  14   4        1.46       -7.55     18.33 o
   3  14   4      230.80      264.55     23.81 o
   4  14   4        8.99        2.52     11.55 o
  -6  15   4        1.98        0.30      8.28 o
  -5  15   4       24.71       30.75      8.45 o
  -4  15   4       38.75       28.82     12.67 o
  -3  15   4       44.41       44.07      5.57 o
  -2  15   4      247.36      259.86     13.15 o
  -1  15   4       89.59       73.70      8.25 o
   0  15   4       70.05       64.63     13.56 o
   1  15   4        6.98       12.01     11.41 o
   2  15   4       29.41       50.64     14.81 o
   3  15   4       25.60       25.65     10.34 o
   4  15   4      165.08      131.61     13.61 o
  -6  16   4      193.84      231.79     23.03 o
  -5  16   4      318.60      332.21     41.62 o
  -4  16   4      140.41      138.07     10.37 o
  -3  16   4     1577.20     1727.26    103.31 o
  -2  16   4      121.49      114.50     10.16 o
  -1  16   4     3183.20     2904.46    105.18 o
   0  16   4       83.09       73.65      7.07 o
   1  16   4     2434.54     2440.26     94.79 o
   2  16   4       71.21       87.11     14.54 o
   3  16   4      641.94      583.73     41.30 o
   4  16   4        1.66        1.59      7.82 o
  -6  17   4     1405.46     1539.21     85.12 o
  -5  17   4     1109.72     1281.53     67.70 o
  -4  17   4     2108.25     2171.79     96.32 o
  -3  17   4     1694.15     1557.57     57.58 o
  -2  17   4      314.23      349.55     15.98 o
  -1  17   4      303.64      286.88     22.15 o
   0  17   4       58.82       67.42      9.73 o
   1  17   4        0.48       -3.49      5.16 o
   2  17   4      242.67      264.48     19.63 o
   3  17   4       44.73       38.24      9.48 o
  -6  18   4       87.13       92.25     12.26 o
  -5  18   4      119.06      148.03     20.00 o
  -4  18   4      530.90      525.18     24.51 o
  -3  18   4       84.58       70.03      8.95 o
  -2  18   4     1031.34     1010.32     44.86 o
  -1  18   4      212.20      168.50     10.97 o
   0  18   4      328.92      369.29     17.79 o
   1  18   4       58.49       52.39     12.60 o
   2  18   4       52.30       33.26     10.19 o
   3  18   4       12.16        7.15      9.99 o
  -6  19   4      159.35      202.95     15.15 o
  -5  19   4      230.16      256.44     17.59 o
  -4  19   4      275.22      296.28     19.58 o
  -3  19   4      179.45      182.27     15.44 o
  -2  19   4       12.49       26.13      6.51 o
  -1  19   4     1066.25     1001.65     47.37 o
   0  19   4      217.43      205.90     13.20 o
   1  19   4     1159.81     1092.80     48.94 o
   2  19   4        0.01       -3.38      6.11 o
   3  19   4      259.72      235.28     22.82 o
  -5  20   4        0.81       56.20     22.71 o
  -4  20   4      118.62      120.16     10.34 o
  -3  20   4      890.01      896.27     54.86 o
  -2  20   4      903.76      934.98     45.98 o
  -1  20   4      745.71      776.53     44.29 o
   0  20   4      295.23      301.57     15.86 o
   1  20   4      179.37      132.57     13.09 o
   2  20   4        6.31        2.53      5.87 o
   3  20   4      100.88      129.20     17.48 o
  -5  21   4       28.74       34.99      6.92 o
  -4  21   4      371.88      380.12     21.31 o
  -3  21   4       67.98       57.15      8.71 o
  -2  21   4       94.01      104.76     10.07 o
  -1  21   4     1385.99     1423.71     52.65 o
   0  21   4       42.83       78.91     11.99 o
   1  21   4      205.72      182.51     21.41 o
   2  21   4        3.97        3.18      8.96 o
  -5  22   4        7.40       32.29      9.63 o
  -4  22   4      491.16      564.52     32.28 o
  -3  22   4      234.58      228.41     22.64 o
  -2  22   4      287.73      217.37     20.05 o
  -1  22   4       22.02       28.24      9.35 o
   0  22   4      472.77      516.25     25.46 o
   1  22   4      814.56      864.31     39.41 o
   2  22   4      204.22      201.87     30.44 o
  -4  23   4       71.92       72.33     12.87 o
  -3  23   4      209.65      249.74     26.26 o
  -2  23   4       15.17        8.53      6.24 o
  -1  23   4      298.08      313.67     16.74 o
   0  23   4       61.33       67.32     10.73 o
   1  23   4      341.26      415.92     26.95 o
  -4  24   4       10.15        0.52     15.01 o
  -3  24   4      449.42      476.14     28.64 o
  -2  24   4      160.38      179.53     12.00 o
  -1  24   4      140.31      144.85     11.93 o
   0  24   4      244.90      221.47     26.32 o
   1  24   4       41.64       21.17      7.12 o
  -3  25   4      158.28      157.24     13.38 o
  -2  25   4       22.65        8.18     23.83 o
  -1  25   4      176.96      252.24     20.37 o
   0  25   4      259.93      284.16     19.03 o
  -2  26   4      686.31      782.12     45.04 o
  -1  26   4        1.73       20.27      7.15 o
  -7   0   5      181.95      186.25     17.34 o
  -5   0   5     1155.27     1246.95     79.72 o
  -3   0   5        2.27        6.29      2.43 o
  -1   0   5     2313.23     2441.00    131.80 o
   1   0   5      626.38      604.11     42.01 o
   3   0   5      681.12      718.64     54.15 o
  -8   1   5        1.71       21.20     23.83 o
  -7   1   5      133.98      121.35      8.65 o
  -6   1   5        0.63       24.57      8.22 o
  -5   1   5        7.62       23.36      6.76 o
  -4   1   5       23.45       20.73      2.42 o
  -3   1   5      803.51      780.60     17.88 o
  -2   1   5      501.68      466.14     13.19 o
  -1   1   5      107.80       90.05      6.91 o
   0   1   5     1230.67     1175.58     86.30 o
   1   1   5      356.90      379.26     58.97 o
   2   1   5     1136.12     1191.20     86.02 o
   3   1   5        6.03       -9.31      6.90 o
   4   1   5       13.93       38.48     18.82 o
  -8   2   5       71.08       61.19      7.94 o
  -7   2   5       52.01       24.66      7.93 o
  -6   2   5      841.76      879.55     33.41 o
  -5   2   5        9.36       61.80     14.82 o
  -4   2   5      324.71      291.91      8.50 o
  -3   2   5      130.84      116.08      4.42 o
  -2   2   5        8.38        5.56      3.27 o
  -1   2   5      529.92      504.39     17.21 o
   0   2   5      174.69      167.05     12.58 o
   1   2   5      191.12      172.93     13.21 o
   2   2   5      249.83      255.07     18.15 o
   3   2   5      352.92      386.03     20.28 o
   4   2   5      833.51      770.86     39.23 o
  -8   3   5      131.85      184.91     15.68 o
  -7   3   5        0.05       26.91     14.56 o
  -6   3   5       53.46       28.93      6.83 o
  -5   3   5      169.27      140.62     21.35 o
  -4   3   5     1532.09     1421.50     43.77 o
  -3   3   5     1086.82     1058.67     29.78 o
  -2   3   5     1610.50     1617.68     43.58 o
  -1   3   5      219.38      221.29      7.36 o
   0   3   5      105.64      136.04      6.41 o
   1   3   5        9.11       19.24     10.98 o
   2   3   5      443.58      422.00     31.84 o
   3   3   5       11.08       12.41     14.89 o
   4   3   5      202.87      223.72     15.47 o
  -7   4   5       35.51       45.45      7.03 o
  -6   4   5       28.04       24.77      6.19 o
  -5   4   5        0.11        9.29      4.79 o
  -4   4   5      305.30      314.82      8.63 o
  -3   4   5      100.03      119.61      5.45 o
  -2   4   5     1402.17     1361.08     39.92 o
  -1   4   5       89.28      103.08      4.74 o
   0   4   5     1873.52     2025.45     82.68 o
   1   4   5        1.38        0.02      4.74 o
   2   4   5      206.83      242.14     15.28 o
   3   4   5       99.95      100.91     12.63 o
   4   4   5     1516.48     1605.78     72.87 o
  -7   5   5      168.49      150.12     15.95 o
  -6   5   5       10.20       14.44      9.04 o
  -5   5   5        0.27       25.68      5.32 o
  -4   5   5      642.78      630.09     16.29 o
  -3   5   5     1511.73     1498.73     38.10 o
  -2   5   5      279.90      266.65      9.27 o
  -1   5   5     2212.92     2255.70     56.46 o
   0   5   5      541.28      561.28     15.88 o
   1   5   5     1502.30     1284.32     47.49 o
   2   5   5     2614.71     2520.86    121.77 o
   3   5   5      532.20      464.22     30.42 o
   4   5   5       23.61       10.81      7.90 o
  -7   6   5        9.19       22.54     15.13 o
  -6   6   5     1185.16     1069.18     61.08 o
  -5   6   5      211.17      266.75     19.05 o
  -4   6   5      230.83      234.62      8.01 o
  -3   6   5        0.03        2.80      2.26 o
  -2   6   5      622.24      611.55     18.27 o
  -1   6   5      941.30      962.02     41.74 o
   0   6   5     2411.52     2675.28     79.79 o
   1   6   5      295.19      265.02     26.01 o
   2   6   5       61.98      114.71     10.99 o
   3   6   5      276.52      311.14     18.58 o
   4   6   5      273.05      246.43     26.76 o
  -7   7   5        6.22        0.25     11.35 o
  -6   7   5      102.04      108.04     15.89 o
  -5   7   5        6.11       65.44     17.08 o
  -4   7   5        3.56        7.05      1.86 o
  -3   7   5      670.15      664.27     17.96 o
  -2   7   5      140.16      125.43      6.47 o
  -1   7   5      314.01      271.42     10.78 o
   0   7   5     1845.64     1980.39     54.16 o
   1   7   5     1262.00     1277.63     84.89 o
   2   7   5     2327.40     2212.75     95.28 o
   3   7   5      513.38      525.08     35.21 o
   4   7   5       91.88       84.43     11.89 o
  -7   8   5      285.82      284.05     38.70 o
  -6   8   5        2.56        6.65      6.34 o
  -5   8   5     1020.28      813.04     67.16 o
  -4   8   5        2.79        6.40      3.31 o
  -3   8   5        7.97       14.21      2.90 o
  -2   8   5       46.52       47.37      4.55 o
  -1   8   5     2216.42     2196.81     64.19 o
   0   8   5       78.92       73.34      8.08 o
   1   8   5      257.34      216.77     16.01 o
   2   8   5     1298.69     1293.15     81.44 o
   3   8   5        5.43       30.46      8.59 o
   4   8   5     1565.19     1486.96    167.89 o
  -7   9   5        0.18        2.47      6.51 o
  -5   9   5      534.79      529.76     29.33 o
  -4   9   5       60.14       49.25      4.61 o
  -3   9   5     3526.50     3544.47     83.52 o
  -2   9   5      384.08      384.94     12.89 o
  -1   9   5      262.60      298.21     10.40 o
   0   9   5      214.16      221.16     10.16 o
   1   9   5      161.27      165.40     13.13 o
   2   9   5      291.40      308.30     17.74 o
   3   9   5       78.96      109.91     14.88 o
   4   9   5      109.36      106.03     14.66 o
  -7  10   5       17.96       19.73      8.35 o
  -6  10   5       94.59       92.91     17.95 o
  -5  10   5       52.01       71.71      8.55 o
  -4  10   5       14.15       12.50      4.50 o
  -3  10   5      414.43      374.97     11.59 o
  -2  10   5        1.31       -0.22      2.89 o
  -1  10   5     1697.99     1712.42     69.63 o
   0  10   5       26.51       44.45     10.35 o
   1  10   5       30.13       10.55      7.94 o
   2  10   5      143.55      192.54     14.04 o
   3  10   5      117.00      145.64     15.43 o
   4  10   5      470.34      533.93     75.43 o
  -7  11   5       82.78       84.44     15.74 o
  -6  11   5       76.63       88.46     13.96 o
  -5  11   5       80.18       75.00      8.51 o
  -4  11   5      811.67      802.94     41.33 o
  -3  11   5      925.99      985.53     26.66 o
  -2  11   5      849.18      819.36     24.78 o
  -1  11   5      150.36      140.16     12.24 o
   0  11   5      192.05      189.66     15.90 o
   1  11   5       12.52       46.48     11.58 o
   2  11   5      180.25      187.86     25.52 o
   3  11   5        6.23       24.56      8.01 o
   4  11   5       34.05       66.42     12.89 o
  -7  12   5     1383.52     1420.92    116.62 o
  -6  12   5      147.63      143.31     20.19 o
  -5  12   5     2090.05     2242.26    185.59 o
  -4  12   5       30.64       29.90      5.50 o
  -3  12   5     1007.32      998.60     29.93 o
  -2  12   5      401.38      373.20     12.83 o
  -1  12   5       49.91       37.09      8.94 o
   0  12   5     1003.07     1187.94     70.02 o
   1  12   5       60.94       69.27      8.26 o
   2  12   5       13.52        9.35      6.26 o
   3  12   5       90.07       62.63     11.79 o
  -6  13   5       27.21       13.11      8.08 o
  -5  13   5       52.63       69.93      9.48 o
  -4  13   5      120.08      106.22      8.21 o
  -3  13   5        4.43       10.31      6.21 o
  -2  13   5       22.65       13.47      3.00 o
  -1  13   5        0.05       -6.09      4.06 o
   0  13   5      396.90      439.02     22.70 o
   1  13   5        3.86        3.67      6.24 o
   2  13   5     1464.95     1429.81     61.07 o
   3  13   5       10.81        8.71      9.62 o
  -6  14   5     1129.67     1244.46     78.75 o
  -5  14   5      458.62      476.56     25.32 o
  -4  14   5      959.72      954.86     34.86 o
  -3  14   5      307.64      317.00     17.39 o
  -2  14   5       27.93       19.66      4.58 o
  -1  14   5       33.06       39.31      6.23 o
   0  14   5      361.68      356.59     20.24 o
   1  14   5       25.85       13.96     12.70 o
   2  14   5        8.68       34.57     17.43 o
   3  14   5      191.57      152.86     21.81 o
  -6  15   5      349.78      443.98     67.65 o
  -5  15   5      782.42      827.68     45.99 o
  -4  15   5       90.58       86.40      7.24 o
  -3  15   5        4.47       11.03      4.28 o
  -2  15   5      382.28      372.40     17.12 o
  -1  15   5      193.01      187.28     13.12 o
   0  15   5        1.01       -9.58      7.89 o
   1  15   5      179.78      164.41     19.30 o
   2  15   5      249.27      254.86     20.79 o
   3  15   5        1.35       -3.32     13.85 o
  -6  16   5       10.48      -11.02     12.61 o
  -5  16   5     1293.47     1437.95     77.08 o
  -4  16   5       29.40       36.05      9.42 o
  -3  16   5      913.52      854.14     29.78 o
  -2  16   5      524.70      551.19     32.43 o
  -1  16   5       36.65       15.96      8.43 o
   0  16   5      393.13      381.62     20.82 o
   1  16   5      421.15      428.66     24.23 o
   2  16   5       35.68       22.38     10.39 o
   3  16   5      307.17      376.92     34.74 o
  -6  17   5       21.15       24.01      6.44 o
  -5  17   5       14.76       61.31     16.67 o
  -4  17   5       76.27       77.83      9.95 o
  -3  17   5     1659.14     1602.19     64.11 o
  -2  17   5       63.07       44.10      7.55 o
  -1  17   5      507.44      509.40     22.77 o
   0  17   5      203.29      238.24     23.96 o
   1  17   5       23.75       18.92     10.70 o
   2  17   5      283.59      270.32     32.72 o
  -5  18   5       15.54       34.44      6.32 o
  -4  18   5      207.09      238.86     18.70 o
  -3  18   5      279.21      267.44     17.84 o
  -2  18   5       82.44       49.13      7.52 o
  -1  18   5     1197.31     1258.88     66.44 o
   0  18   5      222.12      256.03     21.18 o
   1  18   5       46.87       53.99     10.00 o
   2  18   5      195.35      154.15     21.01 o
  -5  19   5      272.56      324.58     53.49 o
  -4  19   5       63.68       68.98     12.87 o
  -3  19   5      254.42      244.24     13.18 o
  -2  19   5       27.56       32.63      6.40 o
  -1  19   5      279.42      291.04     19.22 o
   0  19   5       12.77       16.05     14.54 o
   1  19   5     1304.24     1426.50    109.92 o
   2  19   5       15.29        6.88      9.39 o
  -5  20   5      245.57      292.23     18.55 o
  -4  20   5       22.31       -4.78     13.09 o
  -3  20   5        5.25        8.11      8.60 o
  -2  20   5       20.30       24.79      7.87 o
  -1  20   5      291.78      228.61     14.69 o
   0  20   5       54.40       79.67      9.68 o
   1  20   5      101.80       82.94     12.16 o
  -4  21   5      120.32      116.33     12.56 o
  -3  21   5      117.48      105.08     11.68 o
  -2  21   5      290.70      235.32     15.05 o
  -1  21   5       69.95      104.58     11.36 o
   0  21   5      567.33      596.04     25.77 o
   1  21   5        1.42        8.25     12.18 o
  -4  22   5        0.01       -3.82      8.65 o
  -3  22   5      134.26      146.82     11.66 o
  -2  22   5       63.63      121.47     14.24 o
  -1  22   5       14.48       33.49      9.39 o
   0  22   5      170.59      211.12     20.07 o
   1  22   5       56.43       74.53     10.71 o
  -3  23   5       26.76       25.94      7.36 o
  -2  23   5      600.25      661.59     34.15 o
  -1  23   5       55.22       77.80     10.09 o
   0  23   5       98.42      100.80     10.66 o
  -2  24   5       95.66      105.91     14.57 o
  -1  24   5      172.05      205.36     17.93 o
  -6   0   6        1.57       38.27     11.58 o
  -4   0   6      980.75      997.19     37.52 o
  -2   0   6     1883.05     1915.95     80.66 o
   0   0   6      221.10      226.01     20.93 o
   2   0   6     1004.18      984.26     63.78 o
  -7   1   6      325.70      313.20     28.47 o
  -6   1   6      228.83      231.02      9.83 o
  -5   1   6      164.65      176.50     12.54 o
  -4   1   6        3.67        7.07      2.48 o
  -3   1   6      216.26      195.66      6.08 o
  -2   1   6     1222.68     1238.05     40.47 o
  -1   1   6        6.29        5.63      8.27 o
   0   1   6     2133.45     2207.00     98.09 o
   1   1   6      240.24      245.98     17.33 o
   3   1   6      212.76      204.68     17.95 o
  -7   2   6      223.31      202.85     34.38 o
  -6   2   6        2.59       58.44     13.61 o
  -5   2   6        6.43       30.53      8.26 o
  -4   2   6      170.76      155.28      5.18 o
  -3   2   6      476.49      488.42     13.28 o
  -2   2   6      202.05      197.96      9.70 o
  -1   2   6      307.60      279.52     23.25 o
   0   2   6      843.58      815.20     48.18 o
   1   2   6      855.79      870.30     46.95 o
   2   2   6     1195.09     1191.31     66.01 o
   3   2   6      687.44      750.84     37.14 o
  -7   3   6      480.44      621.10     32.27 o
  -6   3   6     1639.47     1585.34     92.69 o
  -5   3   6     2731.88     2916.24    114.26 o
  -4   3   6     1288.90     1337.13     37.50 o
  -3   3   6     1120.69     1145.19     32.08 o
  -2   3   6        1.05        3.37      3.80 o
  -1   3   6      943.55      853.91     30.98 o
   0   3   6      610.56      646.49     25.59 o
   1   3   6      604.26      536.45     51.73 o
   2   3   6       85.37      139.29     21.37 o
   3   3   6      189.72      211.28     30.67 o
  -7   4   6      483.44      347.04     28.70 o
  -6   4   6      352.19      456.81     27.60 o
  -5   4   6       34.96       39.69      8.84 o
  -4   4   6     1758.33     1761.38     48.54 o
  -3   4   6       10.46       13.31      3.19 o
  -2   4   6     2479.52     2483.72     71.81 o
  -1   4   6      445.06      421.57     14.00 o
   0   4   6     1079.05     1128.99     49.89 o
   1   4   6      118.43       99.06     17.79 o
   2   4   6      195.65      178.99     13.85 o
   3   4   6       36.15       44.01     11.59 o
  -7   5   6       77.44       63.55     11.41 o
  -6   5   6      574.18      630.85     28.86 o
  -5   5   6      477.04      512.05     26.23 o
  -4   5   6      805.07      847.27     32.40 o
  -3   5   6      171.56      171.11      6.83 o
  -2   5   6      612.54      590.13     17.70 o
  -1   5   6      381.96      379.06     12.55 o
   0   5   6      151.31      143.14      8.20 o
   1   5   6      140.54      131.56     19.44 o
   2   5   6      171.58      159.64     12.12 o
   3   5   6        9.22       15.00     11.84 o
  -7   6   6       20.66       89.85     36.86 o
  -6   6   6      112.41      144.84     16.13 o
  -5   6   6      642.69      625.80     33.35 o
  -4   6   6      366.69      371.46     11.71 o
  -3   6   6     2047.31     2086.53     57.30 o
  -2   6   6      661.23      631.98     21.77 o
  -1   6   6      524.17      459.40     14.85 o
   0   6   6        0.93       -5.94      6.37 o
   1   6   6       79.62       79.76      8.76 o
   2   6   6        8.61       24.19     13.11 o
   3   6   6       34.27       27.95     12.36 o
  -7   7   6        0.09       16.43      8.78 o
  -6   7   6       15.60       37.43     12.90 o
  -5   7   6        0.34       16.16     11.88 o
  -4   7   6      310.43      335.36     14.26 o
  -3   7   6      323.45      314.95     10.12 o
  -2   7   6     1346.65     1207.20     38.36 o
  -1   7   6      413.36      424.21     14.40 o
   0   7   6     1278.62     1389.19     77.65 o
   1   7   6      129.01      119.89     10.52 o
   2   7   6      123.91      163.53     15.56 o
   3   7   6        2.47       37.24     12.91 o
  -7   8   6       38.12       49.58     12.64 o
  -6   8   6       46.19       49.23      9.78 o
  -5   8   6      132.07      137.12     36.34 o
  -4   8   6      647.29      631.08     20.67 o
  -3   8   6      310.22      307.34     10.22 o
  -2   8   6      881.08      879.76     25.05 o
  -1   8   6      438.62      457.67     15.79 o
   0   8   6      309.30      327.94     16.30 o
   1   8   6      366.26      293.15     25.12 o
   2   8   6      651.92      634.51     49.09 o
   3   8   6      137.95      155.03     20.75 o
  -7   9   6       37.10       61.66     10.87 o
  -6   9   6      483.39      460.90     30.81 o
  -5   9   6      105.85       80.25     10.35 o
  -4   9   6      134.33      123.48      8.08 o
  -3   9   6      474.92      491.57     15.66 o
  -2   9   6      407.69      385.78     18.05 o
  -1   9   6      100.57      105.47      7.85 o
   0   9   6      899.89      907.49     36.98 o
   1   9   6       34.96       37.94     10.18 o
   2   9   6      178.59      148.64     16.49 o
   3   9   6      102.97       80.13     12.00 o
  -7  10   6       12.13       32.53     11.80 o
  -5  10   6        9.74        6.97      2.67 o
  -4  10   6        0.03        7.04      2.93 o
  -3  10   6        6.86       -2.47      3.01 o
  -2  10   6       79.04       95.02      8.37 o
  -1  10   6      803.16      796.56     35.54 o
   0  10   6     2255.65     2525.83    113.59 o
   1  10   6      428.21      480.47     41.94 o
   2  10   6     1673.71     1497.89    106.14 o
   3  10   6       79.38       81.24     15.09 o
  -5  11   6      921.09      960.73     40.01 o
  -4  11   6        9.83        8.51      7.50 o
  -3  11   6        6.58        4.99      2.37 o
  -2  11   6      393.62      377.29     13.49 o
  -1  11   6        1.53       -0.39      4.07 o
   0  11   6      526.91      483.78     41.59 o
   1  11   6       93.84       73.03     33.69 o
   2  11   6       30.33        4.75     12.56 o
  -5  12   6      168.04      168.67      9.60 o
  -4  12   6      589.81      617.67     32.67 o
  -3  12   6      434.40      455.45     16.21 o
  -2  12   6     1254.11     1209.84     37.84 o
  -1  12   6       22.23        7.29      6.86 o
   0  12   6      399.69      384.19     37.08 o
   1  12   6        2.12        9.76      7.53 o
   2  12   6       63.88       32.88     12.01 o
  -6  13   6        1.88       -0.31      7.43 o
  -5  13   6        1.62      119.80     33.54 o
  -4  13   6       64.75       79.26      7.40 o
  -3  13   6      395.13      385.01     15.45 o
  -2  13   6       18.89        1.93      5.18 o
  -1  13   6      142.97      150.50     13.12 o
   0  13   6       42.61       47.18     11.95 o
   1  13   6       48.71       26.74      7.90 o
   2  13   6       13.67       29.20     30.56 o
  -6  14   6      296.17      259.47     25.61 o
  -5  14   6      104.00      115.27     10.65 o
  -4  14   6      325.70      363.91     20.23 o
  -3  14   6       53.87       73.28      6.20 o
  -2  14   6      443.41      444.74     17.26 o
  -1  14   6       20.09       37.00      7.07 o
   0  14   6       43.34       44.30     15.66 o
   1  14   6       28.65        0.62      9.68 o
   2  14   6        0.29        0.91      8.98 o
  -6  15   6        0.47        2.13     11.26 o
  -5  15   6      379.86      301.80     19.27 o
  -4  15   6       83.92       88.11      8.65 o
  -3  15   6       41.71       20.13      6.51 o
  -2  15   6      214.13      165.62     10.87 o
  -1  15   6        5.81       20.73      7.35 o
   0  15   6      195.59      180.07     16.44 o
   1  15   6        5.41       -1.09      7.73 o
   2  15   6      126.85       83.06     17.91 o
  -5  16   6       27.95       23.29      6.48 o
  -4  16   6        0.11       11.68      5.26 o
  -3  16   6      119.70      105.25      7.95 o
  -2  16   6        0.72        2.00      4.58 o
  -1  16   6      370.76      349.34     22.19 o
   0  16   6      517.30      478.41     29.14 o
   1  16   6      454.39      424.74     24.17 o
  -5  17   6       36.41       14.37      9.58 o
  -4  17   6      130.14       97.48     15.27 o
  -3  17   6       28.49       31.58      5.00 o
  -2  17   6       98.92       85.33      8.71 o
  -1  17   6       97.01       56.01     11.89 o
   0  17   6      436.67      439.47     39.45 o
   1  17   6       61.65       52.25      9.74 o
  -5  18   6       91.07      125.79     18.20 o
  -4  18   6      516.76      490.15     29.66 o
  -3  18   6      155.54      150.14     11.09 o
  -2  18   6      397.29      322.75     13.63 o
  -1  18   6      610.78      612.94     29.97 o
   0  18   6       42.76       31.92     17.86 o
   1  18   6      184.91      175.84     16.07 o
  -4  19   6       51.62       63.52     14.47 o
  -3  19   6      207.70      233.46     15.47 o
  -2  19   6      477.60      430.00     31.36 o
  -1  19   6      281.15      212.72     17.43 o
   0  19   6      214.88      254.18     18.56 o
  -4  20   6      434.66      389.89     21.39 o
  -3  20   6      868.16      866.54     39.66 o
  -2  20   6      452.43      470.18     26.74 o
  -1  20   6        3.40        9.58     13.94 o
   0  20   6        4.26       -3.48      6.29 o
  -3  21   6      730.30      816.52     39.27 o
  -2  21   6        5.37        5.37      5.92 o
  -1  21   6      714.15      773.11     42.01 o
  -7   0   7       15.17        6.35      5.29 o
  -5   0   7       38.30       71.40      8.89 o
  -3   0   7      100.96      112.00     15.13 o
  -1   0   7      360.02      350.78     22.08 o
   1   0   7      595.38      553.84     71.37 o
  -7   1   7      121.98      129.85     14.49 o
  -6   1   7      114.91      101.48     11.95 o
  -5   1   7      149.39      159.90      8.21 o
  -4   1   7       41.21       41.28      3.57 o
  -3   1   7     1936.07     1915.38     65.23 o
  -2   1   7       36.38       26.33      6.01 o
  -1   1   7     2483.08     2497.64     96.82 o
   0   1   7      382.31      371.21     37.95 o
   1   1   7      857.21      813.80     40.44 o
   2   1   7       31.18       42.37      9.60 o
  -7   2   7      118.93      140.55     15.86 o
  -6   2   7        7.20        0.24      6.57 o
  -5   2   7      437.36      501.84     24.01 o
  -4   2   7       14.77       21.97      3.52 o
  -3   2   7      656.32      656.38     22.65 o
  -2   2   7      800.45      799.90     41.09 o
  -1   2   7        6.87       29.52      7.54 o
   0   2   7      266.79      281.69     17.50 o
   1   2   7      319.43      299.43     23.00 o
   2   2   7        0.08        5.52     11.24 o
  -7   3   7        2.09        9.31      7.06 o
  -6   3   7        8.60       21.30      6.46 o
  -5   3   7      281.68      329.30     20.76 o
  -4   3   7      684.41      687.77     22.03 o
  -3   3   7      231.38      264.17     10.83 o
  -2   3   7      458.14      460.53     26.21 o
  -1   3   7      130.98      163.74     12.25 o
   0   3   7      137.01      134.69     14.50 o
   1   3   7       63.57       25.77     11.01 o
   2   3   7       15.32       49.40     11.61 o
  -7   4   7      142.39      169.47     25.14 o
  -6   4   7      235.67      218.87     16.94 o
  -5   4   7       57.81       44.28      7.20 o
  -4   4   7       30.52       51.20      4.68 o
  -3   4   7        0.11       -3.44      3.98 o
  -2   4   7      620.05      549.72     21.91 o
  -1   4   7       31.59        3.39      8.10 o
   0   4   7        0.02       -1.55      4.63 o
   1   4   7       58.19       29.46      9.26 o
   2   4   7      725.57      801.07     76.09 o
  -7   5   7      248.36      233.51     18.94 o
  -6   5   7       30.15       38.29      7.09 o
  -5   5   7        9.43        7.72      6.44 o
  -4   5   7      668.62      644.46     20.56 o
  -3   5   7        0.21        2.92      3.81 o
  -2   5   7      141.80      131.25      8.32 o
  -1   5   7        0.53        7.59      6.38 o
   0   5   7      696.62      676.81     36.19 o
   1   5   7        4.95      -10.13     10.82 o
   2   5   7       41.40       41.05     11.22 o
  -6   6   7     1117.25     1244.54     70.37 o
  -5   6   7        0.79        6.15      7.16 o
  -4   6   7      428.06      409.97     17.27 o
  -3   6   7      400.87      357.69     13.15 o
  -2   6   7      229.83      256.43     10.31 o
  -1   6   7      208.91      198.57     12.37 o
   0   6   7       58.56       79.76     11.44 o
   1   6   7       71.71       57.92      8.99 o
   2   6   7       69.41       69.32     12.56 o
  -6   7   7       23.59       48.73      9.06 o
  -5   7   7      558.74      519.50     48.24 o
  -4   7   7      114.88      101.48      5.27 o
  -3   7   7        0.59        8.80      3.82 o
  -2   7   7        5.52       22.76      5.21 o
  -1   7   7      414.35      431.47     22.96 o
   0   7   7      342.05      399.95     23.77 o
   1   7   7      598.83      647.62     45.17 o
   2   7   7        0.04        4.39      6.85 o
  -6   8   7      212.10      199.55     21.00 o
  -5   8   7       28.19       44.88      5.93 o
  -4   8   7      374.15      390.76     15.29 o
  -3   8   7      536.27      528.84     16.74 o
  -2   8   7      212.08      189.16     10.46 o
  -1   8   7      253.68      295.41     15.35 o
   0   8   7       21.85       -4.33      9.90 o
   1   8   7       59.18       26.38      9.16 o
   2   8   7      276.81      250.52     29.38 o
  -6   9   7        0.33       71.09     27.42 o
  -5   9   7      416.79      405.10     21.76 o
  -4   9   7        2.73        6.21      2.87 o
  -3   9   7       46.90       69.84      9.48 o
  -2   9   7       10.65       19.67      4.12 o
  -1   9   7       30.29       22.63      6.14 o
   0   9   7      129.25      147.93     13.07 o
   1   9   7       30.43       26.67     10.66 o
  -6  10   7        5.40       22.11     18.20 o
  -5  10   7       88.22      138.49     24.72 o
  -4  10   7        1.10        0.58      4.14 o
  -3  10   7      338.18      328.85     12.06 o
  -2  10   7      306.82      260.16     11.23 o
  -1  10   7       15.91        9.76      4.30 o
   0  10   7      100.12      114.54     13.42 o
   1  10   7      394.17      393.22     44.93 o
  -6  11   7      129.57      118.52     22.05 o
  -5  11   7       91.88      116.69     10.23 o
  -4  11   7     1114.93     1066.77     39.32 o
  -3  11   7        3.16        1.40      3.92 o
  -2  11   7     1176.42     1167.83     36.97 o
  -1  11   7      100.13       93.00      8.73 o
   0  11   7       45.61       -4.33     27.31 o
   1  11   7       63.58       56.28     13.28 o
  -6  12   7      177.89      186.40     18.88 o
  -5  12   7       86.75      123.64     10.35 o
  -4  12   7        6.75       10.85      5.12 o
  -3  12   7       13.52       17.79      4.73 o
  -2  12   7      700.13      676.28     24.74 o
  -1  12   7        7.91        2.74      5.62 o
   0  12   7      130.43      127.06     11.17 o
   1  12   7       54.24       21.81     15.78 o
  -5  13   7        0.54       -3.13      5.33 o
  -4  13   7      309.42      306.44     16.15 o
  -3  13   7        2.07        9.87      9.74 o
  -2  13   7        0.44       -7.42      6.03 o
  -1  13   7       15.75       11.25      8.18 o
   0  13   7     1013.08     1206.98     60.61 o
   1  13   7       47.49       44.51     10.77 o
  -5  14   7      209.33      212.41     18.06 o
  -4  14   7      114.69      101.02      7.85 o
  -3  14   7        0.26       -5.10      7.37 o
  -2  14   7      361.96      324.03     15.59 o
  -1  14   7        0.26        9.34      6.21 o
   0  14   7      109.33       98.38     19.07 o
  -5  15   7        1.89       -2.43      4.21 o
  -4  15   7      364.07      370.47     18.73 o
  -3  15   7      166.30       83.50      9.83 o
  -2  15   7      159.35      163.12     10.65 o
  -1  15   7      614.04      671.95     26.33 o
   0  15   7       12.87      -10.94     14.49 o
  -4  16   7       88.93       93.82      8.87 o
  -3  16   7      292.15      266.08     15.22 o
  -2  16   7      120.82      110.96      8.77 o
  -1  16   7       52.12       63.36      6.81 o
   0  16   7       32.82       24.72     10.84 o
  -4  17   7        0.78       -2.11      4.08 o
  -3  17   7      680.89      721.38     33.90 o
  -2  17   7       64.24       91.02      9.90 o
  -1  17   7      240.25      247.29     14.58 o
  -3  18   7      124.02      149.89     10.52 o
  -2  18   7       28.58       18.51      8.87 o
  -6   0   8      408.38      350.64     34.62 o
  -4   0   8     2495.30     2631.86    156.93 o
  -2   0   8      473.95      538.62     54.19 o
   0   0   8        2.24       40.46     22.16 o
  -6   1   8      432.09      486.44     47.34 o
  -5   1   8      684.25      724.19     37.11 o
  -4   1   8       13.62       11.40      3.48 o
  -3   1   8      483.29      451.68     18.46 o
  -2   1   8      703.24      721.31     43.14 o
  -1   1   8       51.43       47.00      7.55 o
   0   1   8       21.99        9.04      6.25 o
  -6   2   8        0.08        7.66      4.96 o
  -5   2   8      510.34      511.66     28.95 o
  -4   2   8       99.04       99.60      7.37 o
  -3   2   8      104.37      117.46      7.91 o
  -2   2   8      443.19      491.79     48.29 o
  -1   2   8       19.58       10.77      5.27 o
   0   2   8     1231.53     1164.95     64.87 o
  -6   3   8      316.41      292.69     32.26 o
  -5   3   8       69.18       47.71      5.61 o
  -4   3   8        6.40        6.17      3.31 o
  -3   3   8      379.54      369.82     15.26 o
  -2   3   8      568.08      536.49     32.34 o
  -1   3   8      315.23      338.64     26.57 o
   0   3   8      138.92      153.96     20.87 o
  -6   4   8      112.43      134.95     12.67 o
  -5   4   8      594.68      611.95     37.98 o
  -4   4   8      317.83      315.96     12.08 o
  -3   4   8        0.78        8.30      3.62 o
  -2   4   8       88.76       77.49     14.62 o
  -1   4   8      366.44      441.96     30.13 o
   0   4   8        4.52       40.37     12.51 o
  -6   5   8      147.53       97.30     15.33 o
  -5   5   8        3.55        3.98      4.45 o
  -4   5   8      157.81      162.31      8.58 o
  -3   5   8      438.05      443.50     18.33 o
  -2   5   8       13.13       12.26     10.87 o
  -1   5   8      437.22      506.68     29.52 o
   0   5   8        0.57        7.84      5.72 o
  -5   6   8     1258.80      739.72     74.19 o
  -4   6   8       35.99       36.27      5.61 o
  -3   6   8      789.61      810.04     26.51 o
  -2   6   8       83.78      112.51     13.55 o
  -1   6   8      132.61      175.74     15.35 o
   0   6   8      160.83      157.72     25.86 o
  -5   7   8       16.73       43.61      9.32 o
  -4   7   8      299.45      323.77     14.99 o
  -3   7   8      154.14      125.84      8.31 o
  -2   7   8      672.90      590.11     34.53 o
  -1   7   8       76.38       75.90     14.88 o
   0   7   8       82.77       47.41      9.50 o
  -5   8   8      158.48      129.14      9.40 o
  -4   8   8      502.57      538.56     26.62 o
  -3   8   8      457.55      418.70     15.10 o
  -2   8   8        5.66       14.26      6.37 o
  -1   8   8      672.52      644.38     49.56 o
   0   8   8      160.64      165.06     15.06 o
  -5   9   8       32.63       89.36     15.84 o
  -4   9   8       87.56       71.04      4.73 o
  -3   9   8       10.16       11.15      6.71 o
  -2   9   8       72.71       90.29     20.87 o
  -1   9   8        5.25       10.33      7.23 o
   0   9   8      353.48      410.53     30.86 o
  -5  10   8        6.10       26.85      9.48 o
  -4  10   8       20.93       25.41      7.65 o
  -3  10   8       66.62       57.95      7.44 o
  -2  10   8      726.71      768.54     38.95 o
  -1  10   8      130.45      172.20     14.16 o
  -4  11   8      137.01      166.92      9.33 o
  -3  11   8        6.29       13.88      5.07 o
  -2  11   8      529.64      568.91     29.80 o
  -1  11   8       25.01       39.98     14.85 o
  -4  12   8      431.90      409.09     20.96 o
  -3  12   8       11.78        5.03      4.84 o
  -2  12   8       45.88       42.29      7.84 o
  -1  12   8      200.17      184.07     19.09 o
  -3  13   8      982.14     1084.56     46.08 o
  -2  13   8       79.45       74.76      9.16 o
  -3   0   9      322.31      285.54     31.99 o
  -3   1   9      121.56      119.22     14.45 o
  -3   2   9       50.96       68.46      8.40 o
  -3   3   9      180.63      229.74     18.63 o
 
